# Supplementary material for: SYT4 Interacts with PSMC6 to Facilitate Malignant Progression in Gastric Carcinoma via Activating Wnt/β-catenin Signaling
Source: Int J Biol Sci. 2025 Oct 20;21(15):6775–93. doi: 10.7150/ijbs.118672 (PMC12631102; doi:10.7150/ijbs.118672)
Supplement: Supplementary file 2 — Supplementary table 4. [file ijbsv21p6775s2.xlsx]

## Sheet: 517cpds
Supplementary Table S4. The FDA-approved drug library of 517 componds.
Cat	Name	Formulation	Target	Pathway	Information	M.w.	CAS Number	DMSO (mg/mL)Max Solubility	DMSO (mM)Max Solubility	Water (mg/mL)Max Solubility	Water (mM)Max Solubility	URL	Formula	Form	Synonyms	SMILES	ALogP	HBA_Count	HBD_Count	RotatableBond
CPZ/DVL2
S5600	Flavokawain A	in 10mM DMSO	ABCG2	Others	an inhibitor of human BCRP expressed in MDCK2 cells assessed as Hoechst 33342 accumulation preincubated for 30 mins by fluorimetry	314.33	64680-84-8	32	101.8	-1	-3.18	http://selleckchem.com/products/.html	C18H18O5	free base	2'-HYDROXY-4, 4', 6'-TRIMETHOXYCHALCONE	COC1=CC=C(/C=C/C(=O)C2=C(OC)C=C(OC)C=C2O)C=C1	3.41	4	1	6
S6961	Foxy-5	in 10mM DMSO	ACAT	Stem Cells & Wnt	Foxy-5, a Wnt-5a mimicking hexapeptide, is a WNT signalling pathway modulator potentially for the treatment of metastatic breast cancer, prostate cancer and colorectal cancer.	694.77	881188-51-8	100	143.933	<1		http://www.selleckchem.com/products/foxy5.html	C26H42N6O12S2_x000D_	Free base	N/A	CSCCC(NC=O)C(=O)NC(CC(O)=O)C(=O)NCC(=O)NC(CS)C(=O)NC(CCC(O)=O)C(=O)NC(CC(C)C)C(O)=O	-2.779	9	6	23
S0766	RHC 80267	in 10mM DMSO	AChR. COX. Phospholipase (e.g. PLA)	Neuronal Signaling	RHC 80267 (U-57908) is a potent and selective inhibitor of diacylglycerol lipase (DAGL, DAG lipase) with IC50 of 4 μM for cholinesterase activity. RHC 80267 inhibits cyclooxygenase (COX) activity, phospholipase C (PLC) activity and the hydrolysis of phosphatidylcholine (PC).	394.51	83654-05-1	79	200.25	<1		https://www.selleckchem.com/products/rhc-80267.html	C20H34N4O4	Free Base	U-57908	O=C(NCCCCCCNC(=O)ON=C1CCCCC1)ON=C2CCCCC2	3.775	6	2	11
S2225	TAME	in 10mM DMSO	APC,E3 Ligase	Cell Cycle	Tosyl-L-Arginine Methyl Ester (TAME) is an APC inhibitor.	342.41	901-47-3	69	201.51	69	201.51	http://selleckchem.com/products/TAME.html	C14H22N4O4S	free base	N/A	COC(=O)C(CCCNC(N)=N)N[S](=O)(=O)C1=CC=C(C)C=C1	0.749	4	3	10
S5554	Lanatoside C	in 10mM DMSO	ATPase	Transmembrane Transporters	Lanatoside C, a cardiac glycoside which belongs to a class of compounds derived from plants called foxglove, possesses the ability to inhibit the interchange of Na+ and K+ across cell membrane and is widely used to treat anti-arrhythmias and heart failure.	985.12	17575-22-3	The physical form of the compound is liquid, which can be dissolved in any proportion.				http://selleckchem.com/products/lanatoside-c.html	C49H76O20	free base	N/A	CC1OC(CC(O)C1OC2CC(O)C(OC3CC(OC(C)=O)C(OC4OC(CO)C(O)C(O)C4O)C(C)O3)C(C)O2)OC5CCC6(C)C(CCC7C6CC(O)C8(C)C(CCC78O)C9=CC(=O)OC9)C5	0.631	12	7	12
S1396	Resveratrol	in 10mM DMSO	Autophagy	Autophagy	Resveratrol has a wide spectrum of targets including cyclooxygenases(i.e. COX, IC50=1.1 μM), lipooxygenases（LOX, IC50=2.7 μM）, kinases, sirtuins and other proteins. It has anti-cancer, anti-inflammatory, blood-sugar-lowering and other beneficial cardiovascular effects.	228.24	501-36-0	45	197.16	<1		http://selleckchem.com/products/Resveratrol.html	C14H12O3	free base	N/A	OC1=CC=C(C=C1)\C=C\C2=CC(=CC(=C2)O)O	3.09	0	3	2
S1105	LY294002	in 10mM DMSO	Autophagy,PI3K	PI3K/Akt/mTOR	LY294002 is the first synthetic molecule known to inhibit PI3Kα/δ/β with IC50 of 0.5 μM/0.57 μM/0.97 μM in cell-free assays, respectively more stable in solution than Wortmannin, and also blocks autophagosome formation.	307.34	154447-36-6	36	117.13	<1		http://selleckchem.com/products/LY294002.html	C19H17NO3	free base	SF 1101, NSC 697286	O=C1C=C(OC2=C(C=CC=C12)C3=CC=CC=C3)N4CCOCC4	3.342	3	0	2
S1573	Fasudil (HA-1077) HCl	in 10mM DMSO	Autophagy,ROCK	Cell Cycle	Fasudil(HA-1077), a potent and selective inhibitor of Rho kinase, displays less potent inhibiton over PKA, PKG, PKC and MLCK with Ki of 1.6, 1.6, 3.3, and 36 μM in cell-free assays, respectively.	327.83	105628-07-7	5	15.25	65	198.27	http://selleckchem.com/products/Fasudil-HCl(HA-1077).html	C14H18ClN3O2S	Hydrochloride	N/A	Cl.O=[S](=O)(N1CCCNCC1)C2=C3C=CN=CC3=CC=C2	0.57	3	1	2
S1021	Dasatinib	in 10mM DMSO	Bcr-Abl,c-Kit,Src	Angiogenesis	Dasatinib is a novel, potent and multi-targeted inhibitor that targets Abl, Src and c-Kit, with IC50 of <1 nM, 0.8 nM and 79 nM in cell-free assays, respectively.	488.01	302962-49-8	98	200.82	<1		http://selleckchem.com/products/Dasatinib.html	C22H26ClN7O2S	free base	BMS-354825	CC1=NC(=CC(=N1)N2CCN(CCO)CC2)NC3=NC=C(S3)C(=O)NC4=C(Cl)C=CC=C4C	3.439	4	3	7
S1490	Ponatinib (AP24534)	in 10mM DMSO	Bcr-Abl,FGFR,PDGFR,VEGFR	Angiogenesis	Ponatinib (AP24534) is a novel, potent multi-target inhibitor of Abl, PDGFRα, VEGFR2, FGFR1 and Src with IC50 of 0.37 nM, 1.1 nM, 1.5 nM, 2.2 nM and 5.4 nM in cell-free assays, respectively.	532.56	943319-70-8	30	56.33	<1		http://selleckchem.com/products/AP24534.html	C29H27F3N6O	free base	N/A	CN1CCN(CC1)CC2=C(C=C(NC(=O)C3=CC(=C(C)C=C3)C#CC4=CN=C5C=CC=N[N]45)C=C2)C(F)(F)F	4.884	3	1	7
S7423	KN-93 Phosphate	in 10mM DMSO	CaMK	Neuronal Signaling	KN-93 Phosphate is a potent and specific inhibitor of Ca2+/calmodulin-dependent protein kinase II (CaMKII) with Ki of 0.37 μM, no remarkable inhibitory effects on APK, PKC, MLCK or Ca2+-PDE activities.	599.03	1188890-41-6	100	166.94	92	153.58	http://selleckchem.com/products/kn-93-phosphate.html	C26H32ClN2O8PS	free base	N/A	COC1=CC=C(C=C1)[S](=O)(=O)N(CCO)C2=CC=CC=C2CN(C)C\C=C\C3=CC=C(Cl)C=C3.O[P](O)(O)=O	4.288	3	1	11
S6787	KN-93	in 10mM DMSO	CaMK	Neuronal Signaling	KN-93 is a cell-permeable, reversible and competitive inhibitor of Ca2+/calmodulin-dependent protein kinase II (CaMK-II) with Ki of 2.58 μM at rabbit myocardial CaM kinase activity.	501.04	139298-40-1	100	199.58	<1		http://www.selleckchem.com/products/kn-93.html	C26H29ClN2O4S	Free Base	N/A	COC1=CC=C(C=C1)[S](=O)(=O)N(CCO)C2=CC=CC=C2CN(C)C\C=C\C3=CC=C(Cl)C=C3	4.757	3	1	11
S2248	Silmitasertib (CX-4945)	in 10mM DMSO	Casein Kinase	Metabolism	Silmitasertib (CX-4945) is a potent and selective inhibitor of CK2 (casein kinase 2) with IC50 of 1 nM in a cell-free assay, less potent to Flt3, Pim1 and CDK1 (inactive in cell-based assay). Phase 1/2.	349.77	1009820-21-6	16	45.74	<1		http://selleckchem.com/products/cx-4945-silmitasertib.html	C19H12ClN3O2	free base	N/A	OC(=O)C1=CC2=C(C=C1)C3=CN=CC=C3C(=N2)NC4=CC(=CC=C4)Cl	4.157	3	1	3
S0707	Silmitasertib sodium salt	in 10mM DMSO	Casein Kinase	Metabolism	Silmitasertib sodium salt is a potent, orally bioavailable and selective inhibitor of casein kinase 2 (CK2) with IC50 of 1 nM against CK2α and CK2α'.	371.75	1309357-15-0	74	199.06	74	199.06	http://www.selleckchem.com/products/silmitasertib-sodium-salt.html	C19H11ClN3NaO2	sodium	CX-4945 sodium salt	[Na+].[O-]C(=O)C1=CC2=C(C=C1)C3=C(C=CN=C3)C(=N2)NC4=CC(=CC=C4)Cl	2.683	2	1	3
S9850	(E/Z)-GO289	in 10mM DMSO	Casein Kinase	Metabolism	(E/Z)-GO289 potently and selectively inhibits casein kinase 2 (CK2) at an IC50 of 7 nM in vitro kinase assay.	419.3	694522-87-7	21	50.08	<1		http://www.selleckchem.com/products/e-z-go289.html	C17H15BrN4O2S	Free Base	N/A	COC1=CC(=C(Br)C=C1O)\C=N\[N]2C(=NN=C2C3=CC=CC=C3)SC	4.54	4	1	5
S7511	LY2857785	in 10mM DMSO	CDK	Cell Cycle	LY2857785 is a type I reversible and competitive ATP kinase inhibitor against CDK9(IC50=0.011 μM) and also inhibits other transcription kinases CDK8(IC50=0.016 μM) and CDK7 (IC50=0.246 μM).	448.6	1619903-54-6	23	51.27	<1		http://selleckchem.com/products/ly2857785.html	C26H36N6O	free base	N/A	CC(C)C1=C2C=C(C=CC2=N[N]1C)C3=CC=NC(=N3)NC4CCC(CC4)NC5CCOCC5	4.194	4	2	6
S8387	MSC2530818	in 10mM DMSO	CDK	Cell Cycle	MSC2530818, a CDK8 inhibitor with the IC50 of 2.6 nM, displays excellent kinase selectivity, biochemical and cellular potency, microsomal stability, and is orally bioavailable.	340.81	1883423-59-3	68	199.52	<1		http://selleckchem.com/products/msc2530818.html	C18H17ClN4O	free base	N/A	CC1=N[NH]C2=C1C=C(C=N2)C(=O)N3CCCC3C4=CC=C(Cl)C=C4	2.956	3	1	2
S8840	SEL120 (SEL120-34，SEL120-34A)	in 10mM DMSO	CDK	Cell Cycle	SEL120(SEL120-34,SEL120-34A) is a novel inhibitor of Cyclin-dependent kinase 8 (CDK8) with IC50 values of 4.4 nM and 10.4 nM for CDK8/Cyclin C and CDK19/CyclinC respectively.	450.6	1609522-33-9	11	24.41	90	199.73	http://www.selleck.cn/products/sel120.html	C15H19Br2ClN4	Free Base	N/A	Cl.CC1=C2N=C(N3CCNCC3)[N]4CCCC(=C24)C(=C1Br)Br	4.572	1	1	1
S8279	Shikonin	in 10mM DMSO	Chloride Channel,Anti-infection	Microbiology	Shikonin, a potent and specific Pyruvate kinase M2 (PKM2) inhibitor, is a major component of zicao (purple gromwell, the dried root of Lithospermum erythrorhizon), a Chinese herbal medicine with various biological activities. It is also an inhibitor of TMEM16A chloride channel activity using cell-based fluorescent-quenching assay.	288.3	517-89-5	57	197.71	<1		http://selleckchem.com/products/shikonin.html	C16H16O5	free base	Anchusin, Anchusa acid, Alkanna Red, C.I. 75535, Isoarnebin 4, NSC 252844	CC(C)=CCC(O)C1=CC(=O)C2=C(O)C=CC(=C2C1=O)O	2.444	2	3	3
S0754	Bisindolylmaleimide IV	in 10mM DMSO	CMV	Microbiology	Bisindolylmaleimide IV (Arcyriarubin A, BIM IV, Compound 5/1a) is a potent inhibitor of protein kinase C (PKC) with IC50 of 0.55 μM. Bisindolylmaleimide IV also inhibits PKA with IC50 of 11.8μM. Bisindolylmaleimide IV is a potent, selective inhibitor of human cytomegalovirus (HCMV) replication in cell culture with IC50 of 0.2 μM.	327.34	119139-23-0	65	198.57	<1	0	http://www.selleckchem.com/products/bisindolylmaleimide-iv.html	C20H13N3O2	Free Base	Arcyriarubin A, BIM IV, Compound 5/1a	O=C1NC(=O)C(=C1C2=C[NH]C3=CC=CC=C23)C4=C[NH]C5=CC=CC=C45	3.15	2	3	2
S7153	10058-F4	in 10mM DMSO	c-Myc	Cell Cycle	10058-F4 is a c-Myc inhibitor that specificallly inhibits the c-Myc-Max interaction and prevents transactivation of c-Myc target gene expression.	249.35	403811-55-2	49	196.51	<1		http://selleckchem.com/products/10058-f4.html	C12H11NOS2	free base	N/A	CCC1=CC=C(C=C1)\C=C/2SC(=S)NC2=O	3.783	1	1	2
S0103	ML327	in 10mM DMSO	c-Myc	Cell Cycle	ML327 is an isoxazole compound that blocks MYC expression and tumor formation in neuroblastoma. ML327 also restores E-cadherin expression with In-Cell Western EC50 of 1.0 μM. ML327 induces apoptosis.	366.37	1883510-31-3	50	136.47	<1		http://www.selleckchem.com/products/ml327.html	C19H18N4O4	Free Base	N/A	O=C(NCCCNC(=O)C1=CC=CNC1=O)C2=NOC(=C2)C3=CC=CC=C3	0.455	5	3	7
S6963	APTO-253	in 10mM DMSO	c-Myc. KLF. Apoptosis related	Cell Cycle	APTO-253 (LOR-253, LT-253) inhibits c-Myc expression and selectively induces CDKN1A (p21), promotes G0-G1 cell-cycle arrest, and triggers apoptosis in acute myeloid leukemia (AML) cells. APTO-253 is also an inducer of KLF4 (Kr&uuml;ppel-like factor 4).	367.38	916151-99-0	73	198.7	<1		https://www.selleckchem.com/products/apto-253.html	C22H14FN5	Free Base	LOR-253, LT-253	CC1=C(C2=NC3=C([NH]2)C4=CC=CN=C4C5=C3C=CC=N5)C6=C([NH]1)C=CC(=C6)F	4.287	3	2	1
S1255	Nepafenac	in 10mM DMSO	COX	Neuronal Signaling	Nepafenac is a prodrug of amfenac that acts as an inhibitor of COX-1 and COX-2 activity, used in the treatment of pain and inflammation associated with cataract surgery.	254.28	78281-72-8	50	196.63	<1		http://selleckchem.com/products/Nepafenac.html	C15H14N2O2	free base	AHR 9434, AL 6515	NC(=O)CC1=CC=CC(=C1N)C(=O)C2=CC=CC=C2	1.524	2	2	4
S1261	Celecoxib	in 10mM DMSO	COX	Neuronal Signaling	Celecoxib is a selective COX-2 inhibitor with IC50 of 40 nM in Sf9 cells.	381.37	169590-42-5	76	199.28	<1		http://selleckchem.com/products/Celecoxib.html	C17H14F3N3O2S	free base	SC 58635	CC1=CC=C(C=C1)C2=CC(=N[N]2C3=CC=C(C=C3)[S](N)(=O)=O)C(F)(F)F	4.428	3	1	4
S1638	Ibuprofen	in 10mM DMSO	COX	Neuronal Signaling	Ibuprofen (Dolgesic) is an anti-inflammatory inhibitor targeting COX-1 and COX-2 with IC50 of 13 μM and 370 μM, respectively.	206.28	15687-27-1	41	198.76	<1		http://selleckchem.com/products/Ibuprofen(Advil).html	C13H18O2	free base	N/A	CC(C)CC1=CC=C(C=C1)C(C)C(O)=O	3.607	1	0	4
S1723	Indomethacin	in 10mM DMSO	COX	Neuronal Signaling	Indomethacin is a nonselective COX1 and COX2 inhibitor with IC50 of 0.1 μg/mL and 5 μg/mL, respectively, used to reduce fever, pain, stiffness, and swelling.	357.79	53-86-1	72	201.24	<1		http://selleckchem.com/products/Indomethacin(Indocid).html	C19H16ClNO4	free base	N/A	COC1=CC=C2[N](C(=C(CC(O)=O)C2=C1)C)C(=O)C3=CC=C(Cl)C=C3	4.235	3	0	4
S9605	Apcin	in 10mM DMSO	E3 Ligase	Ubiquitin	Apcin (APC inhibitor) is an inhibitor of the E3 ligase activity of the mitotic anaphase-promoting complex/cyclosome (APC/C) that binds to Cdc20 and competitively inhibits the ubiquitylation of D-box-containing substrates.	438.65	300815-04-7	88	200.62	<1		http://www.selleckchem.com/products/apcin.html	C13H14Cl3N7O4	free base	N/A	CC1=NC=C([N]1CCOC(=O)NC(NC2=NC=CC=N2)C(Cl)(Cl)Cl)[N+]([O-])=O	2.035	5	2	9
S2781	RITA (NSC 652287)	in 10mM DMSO	E3 Ligase ,p53	Apoptosis	RITA (NSC 652287) induces both DNA-protein and DNA-DNA cross-links with no detectable DNA single-strand breaks, and also inhibits MDM2-p53 interaction by targeting p53.	292.37	213261-59-7	58	198.38	<1		http://selleckchem.com/products/rita-nsc-652287.html	C14H12O3S2	free base	N/A	OCC1=CC=C(S1)C2=CC=C(O2)C3=CC=C(CO)S3	3.407	1	2	4
S1010	Nintedanib (BIBF 1120)	in 10mM DMSO	FGFR,PDGFR,VEGFR	Protein Tyrosine Kinase	Nintedanib (BIBF 1120) is a potent triple angiokinase inhibitor for VEGFR1/2/3, FGFR1/2/3 and PDGFRα/β with IC50 of 34 nM/13 nM/13 nM, 69 nM/37 nM/108 nM and 59 nM/65 nM in cell-free assays. Phase 3.	539.62	656247-17-5	6	11.12	<1		http://selleckchem.com/products/BIBF1120.html	C31H33N5O4	free base	Intedanib	COC(=O)C1=CC=C\2C(=C1)NC(=O)C2=C(NC3=CC=C(C=C3)N(C)C(=O)CN4CCN(C)CC4)/C5=CC=CC=C5	2.965	4	2	8
S1263	CHIR-99021 (CT99021)	in 10mM DMSO	GSK-3	PI3K/Akt/mTOR	CHIR-99021 (CT99021) is a GSK-3α and GSK-3β inhibitor with IC50 of 10 nM and 6.7 nM, respectively. CHIR99201 does not exhibit cross-reactivity against cyclin-dependent kinases (CDKs) and shows a 350-fold selectivity toward GSK-3β compared to CDKs.	465.34	252917-06-9	10	21.49	<1		http://selleckchem.com/products/CHIR-99021.html	C22H18Cl2N8	free base	N/A	CC1=C[NH]C(=N1)C2=CN=C(NCCNC3=CC=C(C=N3)C#N)N=C2C4=CC=C(Cl)C=C4Cl	4.476	4	3	7
S1590	TWS119	in 10mM DMSO	GSK-3	PI3K/Akt/mTOR	TWS119 is a GSK-3β inhibitor with IC50 of 30 nM in a cell-free assay capable of inducing neuronal differentiation and may be useful to stem cell biology.	318.33	601514-19-6	64	201.05	<1		http://selleckchem.com/products/TWS119.html	C18H14N4O2	free base	N/A	NC1=CC(=CC=C1)C2=CC3=C([NH]2)N=CN=C3OC4=CC=CC(=C4)O	3.464	3	3	3
S2924	CHIR-99021 (CT99021) HCl	in 10mM DMSO	GSK-3	PI3K/Akt/mTOR	CHIR-99021 HCl (CT99021) is hydrochloride of CHIR-99021, which is a GSK-3α/β inhibitor with IC50 of 10 nM/6.7 nM CHIR-99021 shows greater than 500-fold selectivity for GSK-3 versus its closest homologs Cdc2 and ERK2.	501.8	1797989-42-4	93	185.33	<1		http://selleckchem.com/products/chir-99021-ct99021-hcl.html	C22H19Cl3N8	Hydrochloride	N/A	Cl.CC1=C[NH]C(=N1)C2=CN=C(NCCNC3=NC=C(C=C3)C#N)N=C2C4=CC=C(Cl)C=C4Cl	4.858	4	3	7
S7198	BIO	in 10mM DMSO	GSK-3	PI3K/Akt/mTOR	BIO is a specific inhibitor of GSK-3 with IC50 of 5 nM for GSK-3α/β in a cell-free assay, shows >16-fold selectivity over CDK5, also a pan-JAK inhibitor.	356.17	667463-62-9	71	199.34	<1		http://selleckchem.com/products/bio.html	C16H10BrN3O2	free base	GSK-3 Inhibitor IX, 6-bromoindirubin-3-oxime	O\N=C/1\C(NC2=CC=CC=C12)=C3\C(=O)NC4=C3C=CC(=C4)Br	2.692	2	2	0
S7566	IM-12	in 10mM DMSO	GSK-3	PI3K/Akt/mTOR	IM-12 is a selective GSK-3β inhibitor with IC50 of 53 nM, and also enhances canonical Wnt signalling.	377.41	1129669-05-1	75	198.72	<1		http://selleckchem.com/products/im-12.html	C22H20FN3O2	free base	N/A	CN1C(=O)C(=C(C1=O)C2=C(C)[NH]C3=C2C=CC=C3)NCCC4=CC=C(F)C=C4	3.074	2	2	5
E0072	Indirubin-3′-oxime	in 10mM DMSO	GSK-3	PI3K/Akt/mTOR	Indirubin-3′-oxime (IDR3O, I3O) is an indirubin analogue that shows favorable inhibitory activity targeting GSK-3β and CDKs. Indirubin-3′-oxime also inhibits JNKs with IC50s of 0.8 μM, 1.4 μM, and 1.0 μM for JNK1, JNK2, and JNK3, respectively. Indirubin-3′-oxime activates Wnt/β-catenin signaling and inhibits adipocyte differentiation and obesity.	277.28	667463-82-3	55	198.36	<1		http://www.selleckchem.com/products/indirubin-3-oxime.html	C₁₆H₁₁N₃O₂	Free Base	IDR3O, I3O	O\N=C1\C(NC2=CC=CC=C12)=C/3C(=O)NC4=CC=CC=C34	1.94	2	2	0
S6898	RCM-1	in 10mM DMSO	Interleukins	Immunology & Inflammation	RCM-1 is a nontoxic inhibitor of Forkhead box M1 (FOXM1) that suppresses goblet cell metaplasia and prevents IL-13 and STAT6 signaling in allergen-exposed mice. RCM-1 decreases carcinogenesis and nuclear β-catenin.	424.58	339163-65-4	60	141.32	<1		http://www.selleckchem.com/products/rcm-1.html	C20H12N2OS4	free base	Robert Costa Memorial drug-1	O=C(CSC1=C(C#N)C(=CC(=N1)C2=CC=CS2)C3=CC=CS3)C4=CC=CS4	6.22	2	0	6
S8490	Tanzisertib(CC-930)	in 10mM DMSO	JNK	MAPK	CC-930 is kinetically competitive with ATP in the JNK-dependent phosphorylation of the protein substrate c-Jun and potent against all isoforms of JNK (Ki(JNK1) = 44 ± 3 nM, IC50(JNK1) = 61 nM, Ki(JNK2) = 6.2 ± 0.6 nM, IC50(JNK2) = 5 nM, IC50(JNK3) = 5 nM) and selective against MAP kinases ERK1 and p38a with IC50 of 0.48 and 3.4 μM respectively.	484.9	899805-25-5 (free base)	89	183.54	4	8.25	http://selleckchem.com/products/cc-930.html	C21H24ClF3N6O2	hydrochloride	JNK-930|JNKI-1	Cl.OC1CCC(CC1)NC2=NC3=C(C=N2)N=C(NC4=C(F)C=C(F)C=C4F)[N]3C5CCOC5	3.791	4	3	5
S8392	NCB-0846	in 10mM DMSO	MAP4K	Hippo	NCB-0846 is a novel, orally small-molecule Wnt inhibitor that inhibits TNIK (TRAF2 and NCK-Interacting Kinase, MAP4K7) with an IC50 value of 21 nM.	375.42	1792999-26-8	75	199.776	<1		http://www.selleckchem.com/products/ncb-0846.html	C21H21N5O2_x000D_	Free base	N/A	OC1CCC(CC1)OC2=CC=CC3=C2N=C(NC4=CC=C5N=C[NH]C5=C4)N=C3	3.579	4	3	4
S8059	Nutlin-3a	in 10mM DMSO	MDM2/MDMX	Apoptosis	Nutlin-3a ((-)-Nutlin-3), the active enantiomer of Nutlin-3, inhibits the p53/MDM2 interaction with IC50 of 90 nM in a cell-free assay. Nutlin-3a induces autophagy and apoptosis in a p53-dependent manner.	581.49	675576-98-4	100	171.972	<1		http://www.selleckchem.com/products/nutlin-3a.html	C30H30Cl2N4O4_x000D_	Free base	(-)-Nutlin-3	COC1=CC(=C(C=C1)C2=NC(C(N2C(=O)N3CCNC(=O)C3)C4=CC=C(Cl)C=C4)C5=CC=C(Cl)C=C5)OC(C)C	5.434	5	1	6
S7155	Batimastat (BB-94)	in 10mM DMSO	MMP	Proteases	Batimastat (BB-94) is a potent, broad spectrum matrix metalloprotease (MMP) inhibitor for MMP-1, MMP-2, MMP-9, MMP-7 and MMP-3 with IC50 of 3 nM, 4 nM, 4 nM, 6 nM and 20 nM, respectively. Also inhibits the activitity of other metalloproteases, such as ADAM17.	477.64	130370-60-4	96	200.99	<1		http://selleckchem.com/products/bb-94.html	C23H31N3O4S2	free base	N/A	CNC(=O)C(CC1=CC=CC=C1)NC(=O)C(CC(C)C)C(CSC2=CC=CS2)C(=O)NO	3.218	3	3	12
S7156	Marimastat (BB-2516)	in 10mM DMSO	MMP	Proteases	Marimastat (BB-2516) is a broad spectrum matrix metalloprotease (MMP) inhibitor for MMP-9, MMP-1, MMP-2, MMP-14 and MMP-7 with IC50 of 3 nM, 5 nM, 6 nM, 9 nM and 13 nM, respectively. Phase 3.	331.41	154039-60-8	54	162.94	<1		http://selleckchem.com/products/marimastat.html	C15H29N3O5	free base		CNC(=O)C(NC(=O)C(CC(C)C)C(O)C(=O)NO)C(C)(C)C	0.239	3	4	8
S7157	Ilomastat (GM6001, Galardin)	in 10mM DMSO	MMP	Proteases	Ilomastat (GM6001, Galardin) is a broad spectrum matrix metalloprotease (MMP) inhibitor for MMP-1, MMP-2, MMP-3, MMP-7, MMP-8, MMP-9, MMP-12, MMP-14, and MMP-26 with Ki of 0.4 nM, 0.5 nM, 27 nM, 3.7 nM, 0.1 nM, 0.2 nM, 3.6 nM, 13.4 nM, 0.36 nM, respectively.	388.46	142880-36-2	78	200.79	<1		http://selleckchem.com/products/gm6001.html	C20H28N4O4	free base	N/A	CNC(=O)C(CC1=C[NH]C2=CC=CC=C12)NC(=O)C(CC(C)C)CC(=O)NO	1.624	3	4	9
S7421	CGP 57380	in 10mM DMSO	MNK	MAPK	CGP 57380 is a potent MNK1 inhibitor with IC50 of 2.2 μM, exhibiting no inhibitory activity on p38, JNK1, ERK1 and -2, PKC, or c-Src-like kinases.	244.23	522629-08-9	48	196.54	<1		http://selleckchem.com/products/cgp57380.html	C11H9FN6	free base	N/A	NC1=C2C(=NC=N1)[NH]N=C2NC3=CC=C(F)C=C3	1.981	3	3	2
S9807	EN4	in 10mM DMSO	Myc	Cell Cycle	EN4, a covalent ligand that targets cysteine 171 (C171) of MYC, is selective for c-MYC over N-MYC and L-MYC. EN4 inhibits MYC transcriptional activity, downregulates MYC targets, and impairs tumorigenesis.	416.47	1197824-15-9	83	199.29	<1		http://www.selleckchem.com/products/en4.html	C25H24N2O4	Free Base	N/A	CCOC1=CC=C(OC2=C(NC(=O)C3=CC=C(CNC(=O)C=C)C=C3)C=CC=C2)C=C1	4.332	4	2	9
S0507	CBL0137	in 10mM DMSO	NF-κB	NF-κB	CBL0137 is an inhibitor of the histone chaperone FACT (facilitates chromatin transcription) that simultaneously suppresses NF-κB and activates p53 with EC50 of 0.47 μM and 0.37 μM, respectively.	336.43	1197996-80-7	15	44.59	<1		http://www.selleckchem.com/products/cbl-0137.html	C21H24N2O2	free base	Curaxin-137, CBL-C137, CBLC137	CC(C)NCC[N]1C2=C(C=C(C=C2)C(C)=O)C3=C1C=CC(=C3)C(C)=O	3.338	2	1	6
S4884	Trans-Zeatin	in 10mM DMSO	Others	Others	Trans-Zeatina is the member of the plant growth hormone family known as cytokinins, which regulate cell division, development, and nutrient processing.	219.24	1637-39-4	43	196.13	<1		http://selleckchem.com/products/trans-zeatin.html	C10H13N5O		(E)-Zeatin	CC(\CO)=C/CNC1=NC=NC2=C1N=C[NH]2	0.488	3	3	4
S2930	Pifithrin-μ	in 10mM DMSO	p53	Apoptosis	Pifithrin-μ is a specific p53 inhibitor by reducing its affinity to Bcl-xL and Bcl-2, and also inhibits HSP70 function and autophagy.	181.21	64984-31-2	36	198.66	<1		http://selleckchem.com/products/pifithrin-u.html	C8H7NO2S	free base	NSC 303580, PFTμ	N[S](=O)(=O)C#CC1=CC=CC=C1	0.825	2	1	2
S2929	Pifithrin-α (PFTα) HBr	in 10mM DMSO	p53,Autophagy	Apoptosis	Pifithrin-α is an inhibitor of p53, inhibiting p53-dependent transactivation of p53-responsive genes.	367.3	63208-82-2	67	182.41	<1		http://selleckchem.com/products/pifithrin-alpha.html	C16H19BrN2OS	HBr	N/A	Br.CC1=CC=C(C=C1)C(=O)CN2C(=N)SC3=C2CCCC3	3.993	1	0	3
S1431	Sildenafil Citrate	in 10mM DMSO	PDE	Metabolism	Sildenafil Citrate, a selective inhibitor of cyclic guanosine monophosphate (cGMP)-specific phosphodiesterase type 5 (PDE5), is a well-tolerated and highly effective treatment for erectile dysfunction.	666.7	171599-83-0	20	30	<1		http://selleckchem.com/products/Sildenafil-citrate.html	C28H38N6O11S	Citrate	N/A	CCCC1=N[N](C)C2=C1N=C(NC2=O)C3=CC(=CC=C3OCC)[S](=O)(=O)N4CCN(C)CC4.OC(=O)CC(O)(CC(O)=O)C(O)=O	-2.107	9	1	12
S1512	Tadalafil	in 10mM DMSO	PDE	Metabolism	Tadalafil is a PDE-5 inhibitor with IC50 of 1.8 nM in a cell-free assay. Tadalafil is at least 9000 times more selective for PDE5 than most of the other families of PDEs, with the exception of PDE11. It can partial inhibits PDE11	389.4	171596-29-5	78	200.31	<1		http://selleckchem.com/products/Tadalafil(Cialis).html	C22H19N3O4	free base	IC351	CN1CC(=O)N2C(CC3=C([NH]C4=C3C=CC=C4)C2C5=CC=C6OCOC6=C5)C1=O	2.183	4	1	1
S1550	Pimobendan	in 10mM DMSO	PDE	Metabolism	Pimobendan is a selective inhibitor of PDE3 with IC50 of 0.32 μM.	334.37	74150-27-9	67	200.38	<1		http://selleckchem.com/products/Pimobendan(Vetmedin).html	C19H18N4O2	free base	UD-CG 115 BS	COC1=CC=C(C=C1)C2=NC3=CC(=CC=C3[NH]2)C4=NNC(=O)CC4C	2.936	4	2	3
S2131	Roflumilast	in 10mM DMSO	PDE	Metabolism	Roflumilast is a selective inhibitor of PDE4 with IC50 of 0.2-4.3 nM in a cell-free assay.	403.21	162401-32-3	81	200.89	<1		http://selleckchem.com/products/Roflumilast(Daxas).html	C17H14Cl2F2N2O3	free base	APTA 2217, B9302-107, BY 217, BYK 20869	FC(F)OC1=CC=C(C=C1OCC2CC2)C(=O)NC3=C(Cl)C=NC=C3Cl	4.402	4	1	7
S2515	Vardenafil HCl Trihydrate	in 10mM DMSO	PDE	Metabolism	Vardenafil HCl Trihydrate is a new type PDE inhibitor with IC50 of 0.7 and 180 nM for PDE5 and PDE1, respectively.	579.11	330808-88-3	100	172.68	10	17.27	http://selleckchem.com/products/Vardenafil(Vivanza).html	C23H39ClN6O7S	Hydrochloride trihydrate	BAY38-9456	O.O.O.Cl.CCCC1=NC(=C2[N]1N=C(NC2=O)C3=CC(=CC=C3OCC)[S](=O)(=O)N4CCN(CC)CC4)C	2.109	6	1	8
S0982	m-3M3FBS	in 10mM DMSO	Phospholipase (e.g. PLA)	Metabolism	m-3M3FBS is a potent activator of phospholipase C (PLC) that stimulates a transient intracellular calcium concentration increase in neutrophils. m-3M3FBS induces apoptosis in monocytic leukemia cells.	343.36	200933-14-8	69	200.96	<1	0	http://www.selleckchem.com/products/m-3m3fbs.html	C16H16F3NO2S	Free Base	N/A	CC1=CC(=C(C(=C1)C)[S](=O)(=O)NC2=CC=CC(=C2)C(F)(F)F)C	4.718	2	1	4
S1582	H 89 2HCl	in 10mM DMSO	PKA,S6 Kinase	PI3K/Akt/mTOR	H 89 2HCl is a potent PKA inhibitor with Ki of 48 nM in a cell-free assay, 10-fold selective for PKA than PKG,500-fold greater selectivity than PKC, MLCK, calmodulin kinase II and casein kinase I/II.	519.28	130964-39-5	104	200.28	6	11.55	http://selleckchem.com/products/H-89-dihydrochloride.html	C20H22BrCl2N3O2S	Dihydrochloride	N/A	Cl.Cl.BrC1=CC=C(/C=C/CNCCN[S](=O)(=O)C2=CC=CC3=C2C=CN=C3)C=C1	3.665	3	2	8
S7208	Bisindolylmaleimide I (GF109203X)	in 10mM DMSO	PKC	TGF-beta/Smad	Bisindolylmaleimide I (GF109203X) is a potent PKC inhibitor with IC50 of 20 nM, 17 nM, 16 nM, and 20 nM for PKCα, PKCβI, PKCβII, and PKCγ in cell-free assays, respectively, showing more than 3000-fold selectivity for PKC as compared to EGFR, PDGFR and insulin receptor.	412.48	133052-90-1	82	198.8	<1		http://selleckchem.com/products/gf109203x.html	C25H24N4O2	free base	GO 6850 , Bisindolylmaleimide I	CN(C)CCC[N]1C=C(C2=CC=CC=C12)C3=C(C(=O)NC3=O)C4=C[NH]C5=CC=CC=C45	3.557	2	2	6
S1421	Staurosporine	in 10mM DMSO	PKC,ADC Cytotoxin,PKA,S6 Kinase,CaMK,PKG i	TGF-beta/Smad	Staurosporine (CGP 41251) is a potent PKC inhibitor for PKCα, PKCγ and PKCη with IC50 of 2 nM, 5 nM and 4 nM, less potent to PKCδ (20 nM), PKCε (73 nM) and little active to PKCζ (1086 nM) in cell-free assays. Also shows inhibitory activities on other kinases, such as PKA, PKG, S6K, CaMKII, etc. Phase 3.	466.53	62996-74-1	93	199.34	<1		https://www.selleckchem.com/products/Staurosporine.html	C28H26N4O3	Free Base	CGP 41251	CNC1CC2OC(C)(C1OC)[N]3C4=C(C=CC=C4)C5=C6CNC(=O)C6=C7C8=CC=CC=C8[N]2C7=C35	3.819	3	2	2
S0378	MBP146-78	in 10mM DMSO	PKG	GPCR & G Protein	MBP146-78 is a potent and selective inhibitor of cyclic GMP(cGMP)-dependent protein kinases/Protein Kinase G (PKG) and displays cytostatic activity against Toxoplasma gondii.	335.42	188343-77-3	12	35.78	<1		http://www.selleckchem.com/products/mbp146-78.html	C21H22FN3	free base	N/A	CN1CCC(CC1)C2=CC(=C([NH]2)C3=CC=C(F)C=C3)C4=CC=NC=C4	4.078	1	1	3
S1109	BI 2536	in 10mM DMSO	PLK	Cell Cycle	BI2536 is a potent Plk1 inhibitor with IC50 of 0.83 nM in a cell-free assay. It shows 4- and 11-fold greater selectivity against Plk2 and Plk3. Phase 2.	521.66	755038-02-9	21	40.26	<1		http://selleckchem.com/products/BI-2536.html	C28H39N7O3	free base	N/A	CCC1N(C2CCCC2)C3=NC(=NC=C3N(C)C1=O)NC4=CC=C(C=C4OC)C(=O)NC5CCN(C)CC5	3.548	5	2	7
S2871	T0070907	in 10mM DMSO	PPAR	DNA Damage	T0070907 is a potent and selective PPARγ inhibitor with IC50 of 1 nM in a cell-free assay, with a >800-fold selectivity over PPARα and PPARδ.	277.66	313516-66-4	26	93.64	<1		http://selleckchem.com/products/t0070907.html	C12H8ClN3O3	free base	N/A	[O-][N+](=O)C1=CC=C(Cl)C(=C1)C(=O)NC2=CC=NC=C2	2.022	2	1	3
S4527	Fenofibric acid	in 10mM DMSO	PPAR	Metabolism	Fenofibric acid is a fibrate that acts as a lipid-lowering agent, decreasing low-density lipoprotein cholesterol and triglycerides.	318.75	42017-89-0	63	197.65	63	197.65	http://selleckchem.com/products/fenofibric-acid.html	C17H15ClO4	free base	NSC 281318, Trilipix, FNF acid	CC(C)(OC1=CC=C(C=C1)C(=O)C2=CC=C(Cl)C=C2)C(O)=O	4.159	3	0	5
S2798	GW6471	in 10mM DMSO	PPAR	Metabolism	GW 6471 is a potent antagonist of PPARα with IC50 of 0.24 μM.	619.67	880635-03-0 (436159-64-7 deprecated)	100	161.38	<1		https://www.selleckchem.com/products/gw6471.html	C35H36F3N3O4	Free Base	N/A	CCC(=O)NCC(CC1=CC=C(OCCC2=C(C)OC(=N2)C3=CC=CC=C3)C=C1)N\C(C)=C/C(=O)C4=CC=C(C=C4)C(F)(F)F	6.435	5	2	15
S7484	FH535	in 10mM DMSO	PPAR,Wnt/beta-catenin	Stem Cells & Wnt	FH535 is a Wnt/β-catenin signaling inhibitor and also a dual PPARγ and PPARδ antagonist.	361.2	108409-83-2	72	199.34	<1		http://selleckchem.com/products/fh535.html	C13H10Cl2N2O4S	free base	N/A	CC1=C(N[S](=O)(=O)C2=C(Cl)C=CC(=C2)Cl)C=CC(=C1)[N+]([O-])=O	4.027	2	1	4
S1290	Celastrol	in 10mM DMSO	Proteasome	Proteases	Celastrol is a potent proteasome inhibitor for the chymotrypsin-like activity of a purified 20S proteasome with IC50 of 2.5 μM.	450.61	34157-83-0	90	199.73	<1		http://selleckchem.com/products/Celastrol.html	C29H38O4	free base	Tripterine	CC1=C(O)C(=O)C=C2C1=CC=C3C2(C)CCC4(C)C5CC(C)(CCC5(C)CCC34C)C(O)=O	5.475	2	1	1
S2181	Ixazomib Citrate (MLN9708)	in 10mM DMSO	Proteasome	Proteases	Ixazomib Citrate (MLN9708) immediately hydrolyzed to MLN2238, the biologically active form, on exposure to aqueous solutions or plasma. MLN2238 inhibits the chymotrypsin-like proteolytic (β5) site of the 20S proteasome with IC50/Ki of 3.4 nM/0.93 nM in cell-free assays, less potent to β1 and little activity to β2. Phase 3.	517.12	1201902-80-8	100	193.38	<1		http://selleckchem.com/products/MLN9708.html	C20H23BCl2N2O9	free base	N/A	CC(C)CC(NC(=O)CNC(=O)C1=C(Cl)C=CC(=C1)Cl)B2OC(=O)CC(CC(O)=O)(O2)C(O)=O	3.497	7	2	10
S2619	MG-132	in 10mM DMSO	Proteasome	Proteases	MG132 is a potent cell-permeable proteasome and calpain inhibitor with IC50s of 0.1 and 1.2 μM for the inhibition of proteasome and calpain, respectively.	475.62	133407-82-6	90	189.23	<1		http://selleckchem.com/products/MG132.html	C26H41N3O5	free base	N/A	CC(C)CC(NC(=O)C(CC(C)C)NC(=O)C(CC(C)C)NC(=O)OCC1=CC=CC=C1)C=O	4.371	5	3	15
S2853	Carfilzomib (PR-171)	in 10mM DMSO	Proteasome	Proteases	Carfilzomib (PR-171) is an irreversible proteasome inhibitor with IC50 of <5 nM in ANBL-6 cells, displayed preferential in vitro inhibitory potency against the ChT-L activity in the β5 subunit, but little or no effect on the PGPH and T-L activities.	719.91	868540-17-4	50	69.45	<1		http://selleckchem.com/products/carfilzomib-pr-171.html	C40H57N5O7	free base	N/A	CC(C)CC(NC(=O)C(CCC1=CC=CC=C1)NC(=O)CN2CCOCC2)C(=O)NC(CC3=CC=CC=C3)C(=O)NC(CC(C)C)C(=O)C4(C)CO4	3.799	7	4	20
S1721	Azathioprine	in 10mM DMSO	Rho	Cell Cycle	Azathioprine is an immunosuppressive drug, inhibiting purine synthesis and GTP-binding protein Rac1 activation, used in the treatment of organ transplantation and autoimmune diseases.	277.26	446-86-6	54	194.76	<1		http://selleckchem.com/products/Azathioprine(Azasan).html	C9H7N7O2S	free base	N/A	C[N]1C=NC(=C1SC2=C3[NH]C=NC3=NC=N2)[N+]([O-])=O	1.071	4	1	3
S7719	CCG-1423	in 10mM DMSO	Rho	Cell Cycle	CCG-1423 is a specific RhoA pathway inhibitor, which inhibits SRF-mediated transcription.	454.75	285986-88-1	90	197.91	<1		http://selleckchem.com/products/ccg-1423.html	C18H13ClF6N2O3	free base	N/A	CC(ONC(=O)C1=CC(=CC(=C1)C(F)(F)F)C(F)(F)F)C(=O)NC2=CC=C(Cl)C=C2	4.553	3	2	7
S8031	NSC 23766	in 10mM DMSO	Rho	Cell Cycle	NSC 23766 is an inhibitor of Rac GTPase targeting Rac activation by guanine nucleotide exchange factors (GEFs) with IC50 of ~50 μM in a cell-free assay does not inhibit the closely related targets, Cdc42 or RhoA.	530.96	1177865-17-6	100	188.34	100	188.34	http://selleckchem.com/products/nsc-23766.html	C24H38Cl3N7	HCl	N/A	Cl.Cl.Cl.CCN(CC)CCCC(C)NC1=NC(=CC(=N1)NC2=CC3=C(N)C=C(C)N=C3C=C2)C	5.477	3	3	10
S3238	Resibufogenin	in 10mM DMSO	RIP kinase	Apoptosis	Resibufogenin (Bufogenin, Recibufogenin), a component of huachansu with anticancer effect, triggers necroptosis through upregulating receptor-interacting protein kinase 3 (RIP3) and phosphorylating mixed lineage kinase domain-like protein at Ser358. Resibufogenin exerts cytotoxic effect by inducing reactive oxygen species (ROS) accumulation. Resibufogenin induces apoptosis and caspase-3 and caspa…	384.51	465-39-4	100	260.07	-1		http://www.selleckchem.com/products/resibufogenin.html	C24H32O4	free base	Bufogenin, Recibufogenin	CC12CCC(O)CC1CCC3C2CCC4(C)C(CC5OC345)C6=COC(=O)C=C6	3.113	3	1	1
S1006	Saracatinib (AZD0530)	in 10mM DMSO	Src	Angiogenesis	Saracatinib (AZD0530) is a potent Src inhibitor with IC50 of 2.7 nM in cell-free assays, and potent to c-Yes, Fyn, Lyn, Blk, Fgr and Lck less active for Abl and EGFR (L858R and L861Q). Phase 2/3.	542.03	379231-04-6	35	64.57	<1		http://selleckchem.com/products/AZD0530.html	C27H32ClN5O5	free base	N/A	CN1CCN(CCOC2=CC(=C3C(=NC=NC3=C2)NC4=C(Cl)C=CC5=C4OCO5)OC6CCOCC6)CC1	3.814	7	1	8
S1014	Bosutinib (SKI-606)	in 10mM DMSO	Src	Angiogenesis	Bosutinib (SKI-606) is a novel, dual Src/Abl inhibitor with IC50 of 1.2 nM and 1 nM in cell-free assays, respectively.	530.45	380843-75-4	100	188.52	<1		http://selleckchem.com/products/Bosutinib.html	C26H29Cl2N5O3	free base	N/A	COC1=C(Cl)C=C(Cl)C(=C1)NC2=C(C=NC3=CC(=C(OC)C=C23)OCCCN4CCN(C)CC4)C#N	4.883	4	1	9
S6383	1-NM-PP1	in 10mM DMSO	Src	Angiogenesis	1-NM-PP1 (PP1 Analog II, 1NM-PP1, analogue 9) is a potent inhibitor of Src family kinases with IC50 of 4.3 nM and 3.2 nM for v-Src-as1 and c-Fyn-as1, respectively. 1-NM-PP1 also inhibits CDK2-as1, CAMKII-as1 and c-Abl-as2 with IC50 of 5.0 nM, 8.0 nM and 120 nM, respectively.	331.41	221244-14-0	66	199.15	<1	0	http://www.selleckchem.com/products/1-nm-pp1.html	C20H21N5	Free Base	PP1 Analog II, 1NM-PP1	CC(C)(C)[N]1N=C(CC2=CC=CC3=CC=CC=C23)C4=C(N)N=CN=C14	3.713	3	1	3
S1130	YM155 (Sepantronium Bromide)	in 10mM DMSO	Survivin	Apoptosis	YM155 (Sepantronium Bromide) is a potent survivin suppressant by inhibiting Survivin promoter activity with IC50 of 0.54 nM in HeLa-SURP-luc and CHO-SV40-luc cells does not significantly inhibit SV40 promoter activity, but is observed to slightly inhibit the interaction of Survivin with XIAP. Phase 2.	443.29	781661-94-7	55	124.07	89	200.77	http://selleckchem.com/products/YM155.html	C20H19BrN4O3	Bromide	N/A	[Br-].COCC[N]1C(=[N+](CC2=CN=CC=N2)C3=C1C(=O)C4=C(C=CC=C4)C3=O)C	-0.733	5	0	5
E0108	LQZ-7I	in 10mM DMSO	Survivin	Apoptosis	LQZ-7I is a novel selectively inhibitor of survivin dimerization with IC50s of 4.8 µM and 3.1 µM in prostate cancer cell lines PC-3 and C4-2, respectively. LQZ-7I orally effectively inhibits xenograft tumor growth and induces survivin loss in tumors.	348.35	195822-23-2	70	200.95	<1		http://www.selleckchem.com/products/lqz-7i.html	C₂₀H₁₄F₂N₄	Free Base	N/A	FC1=CC=C(NC2=NC3=CC=CC=C3N=C2NC4=CC=C(F)C=C4)C=C1	5.88	2	2	4
S3223	L-Quebrachitol	in 10mM DMSO	TGF-beta/Smad	Cell Cycle	L-Quebrachitol (L-QCT), a natural product isolated from many plants, promotes proliferation and cell DNA synthesis. L-Quebrachitol upregulates bone morphogenetic protein-2 (BMP-2) and runt-related transcription factor-2 (Runx2) and regulatory genes associated with mitogen-activated protein kinase (MAPK) and Wnt/β-catenin signaling pathway, while down-regulating the receptor activator of the nucle…	194.18	642-38-6	100	514.99	-1		http://www.selleckchem.com/products/l-quebrachitol.html	C7H14O6	free base	L-QCT	COC1C(O)C(O)C(O)C(O)C1O	-2.656	1	5	1
S2485	Mitoxantrone 2HCl	in 10mM DMSO	Topoisomerase	DNA Damage	Mitoxantrone is a type II topoisomerase inhibitor with IC50 of 2.0 μM, 0.42 mM for HepG2 and MCF-7/wt cells, respectively.	517.4	70476-82-3	89	172.01	89	172.01	http://selleckchem.com/products/Mitoxantrone-Hydrochloride.html	C22H30Cl2N4O6	Dihydrochloride	NSC-301739	Cl.Cl.OCCNCCNC1=CC=C(NCCNCCO)C2=C1C(=O)C3=C(O)C=CC(=C3C2=O)O	0.832	2	8	12
S9698	Ezatiostat	in 10mM DMSO	Transferase. JNK. ERK. Apoptosis related	Metabolism	Ezatiostat (TER199, TLK199, Telintra), a tripeptide analog of glutathione, is a peptidomimetic inhibitor of Glutathione S-transferase P1-1 (GSTP1-1). Ezatiostat activates c-Jun NH2 terminal kinase (JNK1) and ERK1/ERK2 and induces apoptosis.	643.67	168682-53-9	100	155.36	<1		https://www.selleckchem.com/products/ezatiostat.html	C29H36F3N3O8S	Free Base	TER199, TLK199, Telintra	CCOC(=O)C(N)CCC(=O)NC(CSCC1=CC=CC=C1)C(=O)NC(C(=O)OCC)C2=CC=CC=C2.OC(=O)C(F)(F)F	0.745	7	3	18
S1180	XAV-939	in 10mM DMSO	Wnt/beta-catenin	Stem Cells & Wnt	XAV-939 selectively inhibits Wnt/β-catenin-mediated transcription through tankyrase1/2 inhibition with IC50 of 11 nM/4 nM in cell-free assays, regulates axin levels and does not affect CRE, NF-κB or TGF-β.	312.31	284028-89-3	12	38.42	<1		http://selleckchem.com/products/XAV-939.html	C14H11F3N2OS	free base	NVP-XAV939	OC1=C2CSCCC2=NC(=N1)C3=CC=C(C=C3)C(F)(F)F	3.676	2	1	2
S2662	ICG-001	in 10mM DMSO	Wnt/beta-catenin	Stem Cells & Wnt	ICG-001 antagonizes Wnt/β-catenin/TCF-mediated transcription and specifically binds to CREB-binding protein (CBP) with IC50 of 3 μM, but is not the related transcriptional coactivator p300.	548.63	780757-88-2	100	182.27	<1		http://selleckchem.com/products/icg-001.html	C33H32N4O4	free base	N/A	OC1=CC=C(CC2N3C(CN(CC4=CC=CC5=C4C=CC=C5)C2=O)N(CCC3=O)C(=O)NCC6=CC=CC=C6)C=C1	4.065	3	2	6
S3630	Methyl Vanillate	in 10mM DMSO	Wnt/beta-catenin	Stem Cells & Wnt	Methyl Vanillate, one of the ingredients in Hovenia dulcis Thunb, activates the Wnt/β-catenin pathway and induces osteoblast differentiation in vitro.	182.17	3943-74-6	36	197.62	12	65.87	http://selleckchem.com/products/methyl-vanillate.html	C9H10O4	free base	N/A	COC(=O)C1=CC(=C(O)C=C1)OC	1.426	3	1	3
S3842	Isoquercitrin	in 10mM DMSO	Wnt/beta-catenin	Stem Cells & Wnt	Isoquercitrin, a flavonoid compound with anticancer activity isolated from Bidens bipinnata L, is an inhibitor of Wnt/β-catenin that acts downstream of the β-catenin nuclear translocation.	464.38	482-35-9	92	198.11			http://selleckchem.com/products/isoquercitrin.html	C21H20O12	free base	Hirsutrin, 3-Glucosylquercetin, Quercetin 3-o-glucopyranoside	OCC1OC(OC2=C(OC3=CC(=CC(=C3C2=O)O)O)C4=CC(=C(O)C=C4)O)C(O)C(O)C1O	-0.3	4	8	4
S5815	WAY-316606	in 10mM DMSO	Wnt/beta-catenin	Stem Cells & Wnt	WAY-316606, a specific antagonist of SFRP1, functions as an inhibitor of canonical Wnt/β-catenin signalling in the human hair bulb.	448.48	915759-45-4	90	200.68	1	2.23	http://www.selleckchem.com/products/way-316606.html	C18H19F3N2O4S2	Free Base	N/A	FC(F)(F)C1=CC=C(C=C1[S](=O)(=O)NC2CCNCC2)[S](=O)(=O)C3=CC=CC=C3	2.36	4	2	6
S7086	IWR-1-endo	in 10mM DMSO	Wnt/beta-catenin	Stem Cells & Wnt	IWR-1-endo is a Wnt pathway inhibitor with IC50 of 180 nM in L-cells expressing Wnt3A, induces Axin2 protein levels and promotes β-catenin phosphorylation by stabilizing Axin-scaffolded destruction complexes.	409.44	1127442-82-3	21	51.29	<1		http://selleckchem.com/products/iwr-1-endo.html	C26H21N3O3	free base	N/A	CC12C3CC(C=C3)C1C(=O)N(C2=O)C4=CC=C(C=C4)C(=O)NC5=CC=CC6=C5N=CC=C6	3.075	4	1	3
S7096	KY02111	in 10mM DMSO	Wnt/beta-catenin	Stem Cells & Wnt	KY02111 promotes differentiation of hPSCs to cardiomyocytes by inhibiting Wnt signaling, may act downstream of APC and GSK3β.	376.86	1118807-13-8	75	199.01	<1		http://selleckchem.com/products/ky02111.html	C18H17ClN2O3S	free base	N/A	COC1=CC=C(CCC(=O)NC2=NC3=CC=C(Cl)C=C3S2)C=C1OC	4.362	4	1	6
S7490	WIKI4	in 10mM DMSO	Wnt/beta-catenin	Stem Cells & Wnt	WIKI4 is a novel Tankyrase inhibitor with IC50 of 15 nM for TNKS2, and leads to inhibition of Wnt/beta-catenin signaling.	521.59	838818-26-1	7	13.42	<1		http://selleckchem.com/products/wiki4.html	C29H23N5O3S	free base	N/A	COC1=CC=C(C=C1)[N]2C(=NN=C2C3=CC=NC=C3)SCCCN4C(=O)C5=CC=CC6=C5C(=CC=C6)C4=O	4.469	6	0	8
S7954	CP21R7 (CP21)	in 10mM DMSO	Wnt/beta-catenin	Stem Cells & Wnt	CP21R7, also known CP21, is a potent and selective GSK-3β inhibitor that can potently activate canonical Wnt signalling.	317.34	125314-13-8	63	198.53	<1		http://selleckchem.com/products/cp21r7-cp21.html	C19H15N3O2	free base	N/A	C[N]1C=C(C2=C1C=CC=C2)C3=C(C(=O)NC3=O)C4=CC=CC(=C4)N	2.315	2	2	2
S8178	Wnt agonist 1	in 10mM DMSO	Wnt/beta-catenin	Stem Cells & Wnt	Wnt agonist 1 is a cell permeable Wnt signaling pathway activator, which induces β-catenin- and TCF-dependent transcriptional activity with EC50 of 0.7 μM.	386.83	853220-52-7(free-base)	77	199.05	<1		http://selleckchem.com/products/wnt-agonist-1.html	C19H19ClN4O3	hydrochloride	N/A	Cl.COC1=CC(=CC=C1)C2=NC(=NC(=C2)NCC3=CC=C4OCOC4=C3)N	3.837	5	2	5
S8320	SKL2001	in 10mM DMSO	Wnt/beta-catenin	Stem Cells & Wnt	SKL2001 is a novel agonist of the Wnt/β-catenin pathway. It disrupts the Axin/β-catenin interaction.	286.29	909089-13-0	57	199.1	<1		http://selleckchem.com/products/skl2001.html	C14H14N4O3	free base	N/A	O=C(NCCC[N]1C=CN=C1)C2=NOC(=C2)C3=CC=CO3	0.929	5	1	6
S8327	KYA1797K	in 10mM DMSO	Wnt/beta-catenin	Stem Cells & Wnt	KYA1797K is a highly potent and selective Wnt/β-catenin inhibitor with IC50 of 0.75 ?M (TOPflash assay).	442.51	1956356-56-1	29	65.54	29	65.54	http://selleckchem.com/products/kya1797k.html	C17H11KN2O6S2	potassium salt	N/A	[O-][N+](=O)C1=CC=C(C=C1)C2=CC=C(O2)\C=C3/SC(=S)N(CCC(=O)O[K])C3=O	3.967	4	0	7
S8429	PNU-74654	in 10mM DMSO	Wnt/beta-catenin	Stem Cells & Wnt	PNU-75654 disrupts the Wnt signaling pathway via inhibition of the interaction (KD50=450 nM) between β-catenin and Tcf4.	320.34	113906-27-7	64	199.79	<1		http://selleckchem.com/products/pnu-74654.html	C19H16N2O3	free base	N/A	CC1=CC=C(O1)/C=N/NC(=O)C2=CC=CC=C2OC3=CC=CC=C3	3.784	4	1	5
S8474	LF3	in 10mM DMSO	Wnt/beta-catenin	Stem Cells & Wnt	LF3 is a specific inhibitor of canonical Wnt signaling by disrupting the interaction between β-catenin and TCF4 with an IC50 less than 2 μM.	416.56	664969-54-4	83	199.25	<1		http://selleckchem.com/products/lf3.html	C20H24N4O2S2	free base	N/A	N[S](=O)(=O)C1=CC=C(NC(=S)N2CCN(CC2)C\C=C\C3=CC=CC=C3)C=C1	3.762	2	2	7
S8647	iCRT3	in 10mM DMSO	Wnt/beta-catenin	Stem Cells & Wnt	iCRT3 is an antagonist of Wnt/β-catenin signaling with an IC50 of 8.2 nM in the Wnt responsive STF16-luc reporter assays.	394.53	901751-47-1	78	197.7	<1		http://selleckchem.com/products/icrt3.html	C23H26N2O2S	free base	N/A	CCC1=CC=C(C=C1)C2=NC(=C(C)O2)CSCC(=O)NCCC3=CC=CC=C3	4.468	3	1	9
S8704	iCRT14	in 10mM DMSO	Wnt/beta-catenin	Stem Cells & Wnt	iCRT14 is a β-catenin/Tcf inhibitor with a Ki value of 54 ± 5.2 μM in homogeneous fluorescence polarization (FP) assay.	375.44	677331-12-3	37	98.55	<1		http://www.selleck.cn/products/icrt14.html	C21H17N3O2S	free base	N/A	CC1=CC(=C(C)[N]1C2=CN=CC=C2)\C=C3/SC(=O)N(C4=CC=CC=C4)C3=O	3.741	3	0	3
S8761	Adavivint (SM04690)	in 10mM DMSO	Wnt/beta-catenin	Stem Cells & Wnt	SM04690 is a potent and specific inhibitor of canonical Wnt signaling with an EC50 of 19.5 nM for inhibiting the TCF/LEF reporter. It is ∼150- to 500-fold more potent than the other known Wnt inhibitors across multiple cellular assays.	505.55	1467093-03-3	30	59.34	<1		http://www.selleckchem.com/products/adavivint.html	C29H24FN7O	Free Base	N/A	CC(C)CC(=O)NC1=CN=CC(=C1)C2=CC3=C([NH]N=C3C4=NC5=C([NH]4)C(=CN=C5)C6=CC=CC(=C6)F)C=C2	4.779	5	3	6
S6745	JW55	in 10mM DMSO	Wnt/beta-catenin	Stem Cells & Wnt	JW55 is a potent and selective inhibitor of the canonical Wnt pathway that functions via inhibition of the PARP domain of tankyrase 1 and tankyrase 2 (TNKS1/2).	434.49	664993-53-7	87	200.23	<1		http://www.selleck.cn/products/jw55.html	C25H26N2O5	Free Base	N/A	COC1=CC=C(C=C1)C2(CCOCC2)CNC(=O)C3=CC=C(NC(=O)C4=CC=CO4)C=C3	2.926	5	2	7
S0458	KY1220	in 10mM DMSO	Wnt/beta-catenin	Stem Cells & Wnt	KY1220 is a small molecule that destabilizes both β-catenin and Ras, via targeting the Wnt/β-catenin pathway with IC50 of 2.1 μM in HEK293 reporter cells.	314.32	292168-79-7	63	200.43	<1		http://www.selleckchem.com/products/ky1220.html	C14H10N4O3S	free base	N/A	[O-][N+](=O)C1=CC=C(C=C1)[N]2C=CC=C2\C=C\3NC(=S)NC3=O	2.892	1	2	3
S6901	MSAB	in 10mM DMSO	Wnt/beta-catenin	Stem Cells & Wnt & Cytoskeletal Signaling	MSAB is a selective inhibitor of Wnt/β-catenin signaling that binds to β-catenin, promoting its degradation, and specifically downregulates Wnt/β-catenin target genes. MSAB shows potent anti-tumor effects.	305.35	173436-66-3	61	199.77	<1		https://www.selleckchem.com/products/msab.html	C15H15NO4S	Free Base	N/A	COC(=O)C1=CC=CC(=C1)N[S](=O)(=O)C2=CC=C(C)C=C2	2.659	4	1	5
S9828	WAY-262611	in 10mM DMSO	Wnt/beta-catenin	Stem Cells & Wnt	WAY-262611 (BML-WN110, Compound 5) is a beta-catenin (β-Catenin) agonist that increases bone formation rate with EC50 of 0.63 μM in TCF-Luciferase assay. WAY-262611 is also an inhibitor of dickkopf 1 (DKK1).	318.42	1123231-07-1	64	200.99	10	31.41	http://www.selleckchem.com/products/way-262611.html	C20H22N4	Free Base	BML-WN110	NCC1CCN(CC1)C2=NC=CC(=N2)C3=CC=C4C=CC=CC4=C3	3.311	2	1	3
S0733	Tegatrabetan (BC-2059)	in 10mM DMSO	Wnt/beta-catenin	Stem Cells & Wnt	Tegatrabetan (BC2059) is an antagonist of β-Catenin. Tegatrabetan (BC2059) treatment disrupts the binding of β-catenin with the scaffold protein transducin β-like 1 (TBL1) and proteasomal degradation and declines in the nuclear levels of β-catenin.	588.74	1227637-23-1	100	169.854	100	169.854	http://www.selleckchem.com/products/tegatrabetan.html	C28H36N4O6S2_x000D_	Free base	N/A	CC1CC(C)CN(C1)[S](=O)(=O)C2=CC3=C(C=C2)C(N=O)C4=C(C=C(C=C4)[S](=O)(=O)N5CC(C)CC(C)C5)C3N=O	5.076	6	0	6
S7981	CCT251545	in 10mM DMSO	Wnt/beta-catenin	Stem Cells & Wnt	CCT251545 is a potent, orally bioavailable inhibitor of WNT signaling with IC50 of 5 nM in 7dF3 cells. CCT251545 also act as a selective chemical probe for exploring the role of CDK8 and CDK19 in human disease.	421.92	1661839-45-7	30	71.1035	<1		http://www.selleckchem.com/products/cct251545.html	C23H24ClN5O_x000D_	Free base	N/A	C[N]1C=C(C=N1)C2=CC=C(C=C2)C3=CN=CC(=C3N4CCC5(CCNC5=O)CC4)Cl	2.878	3	1	3
S8129	Salinomycin (from Streptomyces albus)	in 10mM DMSO	Wnt/beta-catenin	Stem Cells & Wnt	Salinomycin (Coxistac, Bio-cox, Procoxacin), traditionally used as an anti-coccidial drug, has recently been shown to possess anti-cancer and anti-cancer stem cell (CSC) effects.	751	53003-10-4	100	133.156	<1		http://www.selleckchem.com/products/salinomycin.html	C42H70O11_x000D_	Free base	Coxistac, Bio-cox, Procoxacin	CCC(C1CCC(C)C(O1)C(C)C(O)C(C)C(=O)C(CC)C2OC3(OC4(CCC(C)(O4)C5CCC(O)(CC)C(C)O5)C(O)C=C3)C(C)CC2C)C(O)=O	5.904	7	2	12
S8968	PRI-724	in 10mM DMSO	Wnt/beta-catenin	Stem Cells & Wnt	PRI-724 (C-82 prodrug, ICG-001 analog) is a potent and specific inhibitor that disrupts the interaction of β-catenin and CBP.	658.64	1422253-38-0	100	151.828	<1		http://www.selleckchem.com/products/pri-724.html	C33H35N6O7P_x000D_	Free base	C-82 prodrug, ICG-001 analog	CC1C2N(C(CC3=CC=C(O[P](O)(O)=O)C=C3)C(=O)N1CC4=CC=CC5=C4N=CC=C5)C(=O)CN(C)N2C(=O)NCC6=CC=CC=C6	2.932	5	1	8
S8248	IQ-1	in 10mM DMSO	Wnt/beta-catenin,phosphatase	Stem Cells & Wnt	IQ-1 enables Wnt/β-catenin-driven expansion of mouse ESCs and prevents spontaneous differentiation, Maintains embryonic stem cell (ESC) pluripotency in Wnt3a-treated cells and prevents PP2A/Nkd interaction.	362.42	331001-62-8	72	198.66	<1		http://selleckchem.com/products/iq-1.html	C21H22N4O2	free base	N/A	CC(=O)C1=CC=C(C=C1)N=N\C(C(N)=O)=C2\NC(C)(C)CC3=C2C=CC=C3	3.005	4	2	4
S1314	Zoledronic Acid	in 10mM Water	Ras	Cell Cycle	Zoledronic acid (ZOL 446, ZA, Zoledronate, CGP-4244, GP42446A, Zometa, Zomera, Aclasta, Reclast), a potent osteoclast inhibitor, induces apoptosis in osteoclasts by inhibiting enzymes of the mevalonate pathway and preventing the isoprenylation of small GTP-binding proteins such as Ras and Rho. Zoledronic acid (ZA) also induces autophagy.	272.09	118072-93-8	<1		4	14.7	http://www.selleckchem.com/products/Zoledronic-Acid.html	C5H10N2O7P2	Free Base	Zoledronate, CGP-4244, GP42446A, Zometa, Zomera, Aclasta, Reclast	OC(C[N]1C=CN=C1)([P](O)(O)=O)[P](O)(O)=O	-1.209	1	0	4
S8274	STO-609	in 2mM DMSO	CaMK	Neuronal Signaling	STO-609 is a specific inhibitor of the Ca2+/Calmodulin-dependent protein kinase kinase(CaM-KK) that inhibits the activities of recombinant CaM-KKα and CaM-KKβ isoforms, with Ki values of 80 and 15 ng/ml, respectively, and also inhibits their autophosphorylation activities.	314.29	52029-86-4		2			http://selleckchem.com/products/sto-609.html	C19H10N2O3	free base	N/A	OC(=O)C1=CC=C2C3=NC4=C(C=CC=C4)[N]3C(=O)C5=C2C1=CC=C5	3.633	3	0	1
S2788	Capmatinib (INCB28060)	in 2mM DMSO	c-Met	Protein Tyrosine Kinase	Capmatinib (INCB28060) is a novel, ATP-competitive inhibitor of c-MET with IC50 of 0.13 nM in a cell-free assay, inactive against RONβ, as well as EGFR and HER-3. Phase 1.	412.42	1029712-80-8	2	4.85	<1		http://selleckchem.com/products/incb28060.html	C23H17FN6O	Free Base	INC280, NVP-INC280	CNC(=O)C1=CC=C(C=C1F)C2=N[N]3C(=CN=C3N=C2)CC4=CC=C5N=CC=CC5=C4	3.246	5	1	4
S6085	KY19382 (A3051)	in 2mM DMSO	GSK-3	PI3K/Akt/mTOR	KY19382 (A3051) is a Wnt/β-catenin signalling activator through inhibitory effects on both CXXC5–DVL interaction and GSK3β activity with IC50s of 19 nM and 10 nM, respectively.	360.19	2226664-93-1	2	5.55	<1	0	http://www.selleckchem.com/products/ky19382-a3051.html	C17H11Cl2N3O2	Free Base	N/A	CO\N=C1/C(NC2=CC=CC=C12)=C\3C(=O)NC4=CC(=C(Cl)C=C34)Cl	3.311	3	2	1
S2805	LY364947	in 2mM DMSO	TGF-beta/Smad	TGF-beta/Smad	LY364947 is a potent ATP-competitive inhibitor of TGFβR-I with IC50 of 59 nM in a cell-free assay, shows 7-fold selectivity over TGFβR-II.	272.3	396129-53-6	1	3.67	<1		http://selleckchem.com/products/ly364947.html	C17H12N4	Free Base	HTS 466284	[NH]1C=C(C2=C3C=CC=CC3=NC=C2)C(=N1)C4=NC=CC=C4	3.203	3	1	2
S7085	IWP-2	in 2mM DMSO	Wnt/beta-catenin	Stem Cells & Wnt	IWP-2 is an inhibitor of Wnt processing and secretion with IC50 of 27 nM in a cell-free assay, selective blockage of Porcn-mediated Wnt palmitoylation, does not affect Wnt/β-catenin in general and displays no effect against Wnt-stimulated cellular responses.	466.6	686770-61-6	4	8.57	<1		http://selleckchem.com/products/iwp-2.html	C22H18N4O2S3	Free Base	N/A	CC1=CC2=C(C=C1)N=C(NC(=O)CSC3=NC4=C(SCC4)C(=O)N3C5=CC=CC=C5)S2	4.277	4	1	5
E0033	IWP-4	in 2mM DMSO	Wnt/beta-catenin	Stem Cells & Wnt	IWP-4 is a potent Wnt/&beta;-catenin signaling pathway inhibitor with an IC50 of 25 nM._x000D_	496.62	686772-17-8	4	8.05445	<1		http://www.selleckchem.com/products/iwp-4.html	C23H20N4O3S3_x000D_	Free base	N/A	COC1=CC=CC=C1N2C(=O)C3=C(CCS3)N=C2SCC(=O)NC4=NC5=C(S4)C=C(C)C=C5	4.26	5	1	6
S1117	Triciribine	in 10mM DMSO	Akt	PI3K/Akt/mTOR	Triciribine is a DNA synthesis inhibitor, also inhibits Akt in PC3 cell line and HIV-1 in CEM-SS, H9, H9IIIB, U1 cells with IC50 of 130 nM and 20 nM, respectively does not inhibit PI3K/PDK1 5000-fold less active in cells lacking adenosine kinase. Phase 1/2.	320.3	35943-35-2	64	199.81	<1		http://selleckchem.com/products/Triciribine.html	C13H16N6O4	free base	NSC 154020, VD-0002, vqd-002	CN1N=C(N)C2=C[N](C3OC(CO)C(O)C3O)C4=C2C1=NC=N4	-1.119	4	4	2
S2635	CCT128930	in 10mM DMSO	Akt	PI3K/Akt/mTOR	CCT128930 is a potent, ATP-competitive and selective inhibitor of Akt2 with IC50 of 6 nM in a cell-free assay, 28-fold greater selectivity for Akt2 than the closely related PKA kinase.	341.84	885499-61-6	68	198.92	<1		http://selleckchem.com/products/cct128930.html	C18H20ClN5	free base	N/A	NC1(CCN(CC1)C2=C3C=C[NH]C3=NC=N2)CC4=CC=C(Cl)C=C4	2.813	2	2	3
S7127	TIC10 Analogue	in 10mM DMSO	Akt	PI3K/Akt/mTOR	TIC10 Analogue is an analogue of TIC10, which inactivates Akt and ERK to induce TRAIL through Foxo3a, possesses superior drug properties: delivery across the blood-brain barrier, superior stability and improved pharmacokinetics. Phase 1/2.	386.49	41276-02-2	11	28.46	<1		http://selleckchem.com/products/tic10.html	C24H26N4O	free base		CC1=C(CN2C3=C(CN(CC3)CC4=CC=CC=C4)C(=O)N5CCN=C25)C=CC=C1	3.212	2	0	4
S7492	Uprosertib (GSK2141795)	in 10mM DMSO	Akt	PI3K/Akt/mTOR	Uprosertib (GSK2141795) is a selective, ATP-competitive, and orally bioavailable Akt inhibitor with IC50 of 180 nM, 328 nM, and 38 nM for Akt 1, 2 and 3, respectively. Phase 2.	429.25	1047634-65-0	85	198.02	<1		http://selleckchem.com/products/gsk2141795.html	C18H16Cl2F2N4O2	free base	GSK795	C[N]1N=CC(=C1C2=C(Cl)OC(=C2)C(=O)NC(CN)CC3=CC(=C(F)C=C3)F)Cl	3.531	3	2	6
S7963	TIC10	in 10mM DMSO	Akt	PI3K/Akt/mTOR	TIC10 inactivates Akt and ERK to induce TRAIL through Foxo3a, possesses superior drug properties: delivery across the blood-brain barrier, superior stability and improved pharmacokinetics. Phase 1/2.	386.49	1616632-77-9	77	199.23	<1		http://selleckchem.com/products/tic-10.html	C24H26N4O	free base	ONC201	CC1=CC=CC=C1CN2C(=O)C3=C(CCN(CC4=CC=CC=C4)C3)N5CCN=C25	3.212	2	0	4
S8839	Borussertib	in 10mM DMSO	Akt	PI3K/Akt/mTOR	Borussertib is a covalent-allosteric inhibitor of protein kinase Akt with an IC50 of 0.8 nM and a Ki of 2.2 nM for WT Akt.	596.68	1800070-77-2	100	167.59	<1		http://www.selleck.cn/products/borussertib.html	C36H32N6O3	Free Base	N/A	C=CC(=O)NC1=CC2=C(NC(=O)N2C3CCN(CC3)CC4=CC=C(C=C4)C5=NC6=C(C=C5C7=CC=CC=C7)C(=O)NC=C6)C=C1	4.051	4	3	7
S2670	A-674563	in 10mM DMSO	Akt,CDK,PKA	PI3K/Akt/mTOR	A-674563 is an Akt1 inhibitor with Ki of 11 nM in cell-free assays, modest potent to PKA and >30-fold selective for Akt1 over PKC.	358.44	552325-73-2	72	200.87	72	200.87	http://selleckchem.com/products/a-674563.html	C22H22N4O	free base	N/A	CC1=N[NH]C2=C1C=C(C=C2)C3=CN=CC(=C3)OCC(N)CC4=CC=CC=C4	3.212	3	2	6
S2310	Honokiol	in 10mM DMSO	Akt,MEK	PI3K/Akt/mTOR	Honokiol is the active principle of magnolia extract that inhibits Akt-phosphorylation and promotes ERK1/2 phosphorylation. Phase 3.	266.33	35354-74-6	53	199	<1		http://selleckchem.com/products/Honokiol.html	C18H18O2	free base	N/A	OC1=C(CC=C)C=C(C=C1)C2=CC(=CC=C2O)CC=C	4.88	0	2	5
S2743	PF-04691502	in 10mM DMSO	Akt,mTOR,PI3K	PI3K/Akt/mTOR	PF-04691502 is an ATP-competitive PI3K(α/β/δ/γ)/mTOR dual inhibitor with Ki of 1.8 nM/2.1 nM/1.6 nM/1.9 nM and 16 nM in cell-free assays, little activity against either Vps34, AKT, PDK1, p70S6K, MEK, ERK, p38, or JNK. Phase 2.	425.48	1013101-36-4	14	32.9	<1		http://selleckchem.com/products/pf-04691502.html	C22H27N5O4	free base	PF4691502	COC1=CC=C(C=N1)C2=CC3=C(C)N=C(N)N=C3N(C4CCC(CC4)OCCO)C2=O	1.616	6	2	6
S1556	PHT-427	in 10mM DMSO	Akt,PDK	PI3K/Akt/mTOR	PHT-427 is a dual Akt and PDPK1 inhibitor (high affinity binding for the PH domains of Akt and PDPK1) with Ki of 2.7 μM and 5.2 μM, respectively.	409.61	1191951-57-1	82	200.19	<1		http://selleckchem.com/products/PHT-427.html	C20H31N3O2S2	free base	CS-0223	CCCCCCCCCCCCC1=CC=C(C=C1)[S](=O)(=O)NC2=NN=CS2	6.296	4	1	14
S3224	Cinobufagin	in 10mM DMSO	ATM/ATR	Cell Cycle	Cinobufagin (Cinobufagine), an active ingredient of Venenum Bufonis, inhibits tumor development. Cinobufagin increases ATM and Chk2 and decreases CDC25C, CDK1, and cyclin B. Cinobufagin inhibits PI3K, AKT and Bcl-2 while increases levels of cleaved caspase-9 and caspase-3. Thus, Cinobufagin induces cell cycle arrest at the G2/M phase and apoptosis.	442.54	470-37-1	100	225.97	-1		http://www.selleckchem.com/products/cinobufagin.html	C26H34O6	free base	Cinobufagine	CC(=O)OC1C2OC23C4CCC5CC(O)CCC5(C)C4CCC3(C)C1C6=COC(=O)C=C6	2.593	5	1	3
S1181	ENMD-2076	in 10mM DMSO	Aurora Kinase,FLT3,VEGFR	Angiogenesis	ENMD-2076 has selective activity against Aurora A and Flt3 with IC50 of 14 nM and 1.86 nM, 25-fold selective for Aurora A than over Aurora B and less potent to VEGFR2/KDR and VEGFR3, FGFR1 and FGFR2 and PDGFRα. Phase 2.	375.47	934353-76-1	105	279.65	1	2.66	http://selleckchem.com/products/enmd-2076.html	C21H25N7	Tartaric Acid	N/A	CN1CCN(CC1)C2=CC(=NC(=N2)\C=C\C3=CC=CC=C3)NC4=N[NH]C(=C4)C	4.015	3	2	5
S2767	3-Methyladenine (3-MA)	in 10mM DMSO	Autophagy,PI3K	PI3K/Akt/mTOR	3-Methyladenine (3-MA) is a selective PI3K inhibitor for Vps34 and PI3Kγ with IC50 of 25 μM and 60 μM in HeLa cells blocks class I PI3K consistently, whereas suppression of class III PI3K is transient, and also blocks autophagosome formation.	149.15	5142-23-4	3	20.11	10	67.05	http://selleckchem.com/products/3-methyladenine.html	C6H7N5	free base	NSC 66389	C[N]1C=NC(=C2N=CN=C12)N	-0.236	3	1	0
S1262	Avagacestat (BMS-708163)	in 10mM DMSO	Beta Amyloid,Gamma-secretase	Proteases	Avagacestat (BMS-708163) is a potent, selective, orally bioavailable γ-secretase inhibitor of Aβ40 and Aβ42 with IC50 of 0.3 nM and 0.27 nM, demonstrating a 193-fold selectivity against Notch. Phase 2.	520.88	1146699-66-2	104	199.66	<1		http://selleckchem.com/products/BMS-708163.html	C20H17ClF4N4O4S	free base	N/A	NC(=O)C(CCC(F)(F)F)N(CC1=C(F)C=C(C=C1)C2=NOC=N2)[S](=O)(=O)C3=CC=C(Cl)C=C3	3.364	6	1	10
S5279	Fendiline hydrochloride	in 10mM DMSO	Calcium Channel,Ras	Transmembrane Transporters	Fendiline hydrochloride is the hydrochloride salt form of Fendiline, which is an L-type calcium channel blocker and also a specific inhibitor of K-Ras plasma membrane targeting with no detectable effect on the localization of H- and N-Ras.	351.91	13636-18-5	70	198.91			http://selleckchem.com/products/fendiline-hydrochloride.html	C23H26ClN	hydrochloride	N/A	Cl.CC(NCCC(C1=CC=CC=C1)C2=CC=CC=C2)C3=CC=CC=C3	5.772	0	1	7
S8024	Tyrphostin AG 1296	in 10mM DMSO	c-Kit,PDGFR	Protein Tyrosine Kinase	Tyrphostin AG 1296 is an inhibitor of PDGFR with IC50 of 0.3-0.5 μM, no activity to EGFR.	266.29	146535-11-7	6	22.53	<1		http://selleckchem.com/products/tyrphostin-ag-1296-ag-1296.html	C16H14N2O2	free base	AG 1296	COC1=CC2=NC=C(N=C2C=C1OC)C3=CC=CC=C3	3.208	4	0	3
S3012	Pazopanib	in 10mM DMSO	c-Kit,PDGFR,VEGFR	Protein Tyrosine Kinase	Pazopanib is a novel multi-target inhibitor of VEGFR1, VEGFR2, VEGFR3, PDGFR, FGFR, c-Kit and c-Fms with IC50 of 10 nM, 30 nM, 47 nM, 84 nM, 74 nM, 140 nM and 146 nM in cell-free assays, respectively.	437.52	444731-52-6	87	198.85	<1		http://selleckchem.com/products/pazopanib.html	C21H23N7O2S	Free Base	GW786034	C[N]1N=C2C=C(C=CC2=C1C)N(C)C3=NC(=NC=C3)NC4=CC=C(C)C(=C4)[S](N)(=O)=O	3.741	5	2	5
S2774	MK-2461	in 10mM DMSO	c-Met,FGFR,PDGFR	Protein Tyrosine Kinase	MK-2461 is a potent, multi-targeted inhibitor for c-Met(WT/mutants) with IC50 of 0.4-2.5 nM, less potent to Ron, Flt1 8- to 30-fold greater selectivity of c-Met targets versus FGFR1, FGFR2, FGFR3, PDGFRβ, KDR, Flt3, Flt4, TrkA, and TrkB. Phase 1/2. .	495.55	917879-39-1	99	199.78	<1		http://selleckchem.com/products/mk-2461.html	C24H25N5O5S	free base	N/A	CN(CC1COCCO1)[S](=O)(=O)NC2=CC3=C(C=C2)C=CC4=C(C=C(C=N4)C5=C[N](C)N=C5)C3=O	0.924	7	1	6
S6509	AG 494	in 10mM DMSO	EGFR	Protein Tyrosine Kinase	AG-494, a member of the tyrphostin family of tyrosine kinase inhibitors, is a potent inhibitor of EGF receptor autophosphorylation (IC50=1.2 μM) and EGF-dependent cell growth (IC50=6 μM).	280.28	133550-35-3	56	199.8	<1		http://www.selleck.cn/products/ag-494.html	C16H12N2O3	free base	N/A	OC1=C(O)C=C(C=C1)\C=C(C#N)\C(=O)NC2=CC=CC=C2	2.437	1	3	3
S6525	AG 555	in 10mM DMSO	EGFR	Protein Tyrosine Kinase	AG-555 is an inhibitor of tyrosine kinase , interacts directly with topoisomerase I, thus preventing DNA relaxation. It inhibits EGFR with an IC50 of 0.7 μM.	322.36	133550-34-2	64	198.54	<1		http://www.selleck.cn/products/ag555.html	C19H18N2O3	free base	Tyrphostin B46	OC1=C(O)C=C(C=C1)\C=C(C#N)\C(=O)NCCCC2=CC=CC=C2	3.221	1	3	6
S7039	PD168393	in 10mM DMSO	EGFR	Protein Tyrosine Kinase	PD168393 is an irreversible EGFR inhibitor with IC50 of 0.70 nM, irreversibly alkylate Cys-773 inactive against insulin, PDGFR, FGFR and PKC.	369.22	194423-15-9	73	197.71	<1		http://selleckchem.com/products/pd168393.html	C17H13BrN4O	free base	N/A	BrC1=CC(=CC=C1)NC2=NC=NC3=CC=C(NC(=O)C=C)C=C23	4.043	3	2	4
S7206	CNX-2006	in 10mM DMSO	EGFR	Protein Tyrosine Kinase	CNX-2006 is a novel irreversible mutant-selective EGFR inhibitor with IC50 of < 20 nM, with very weak inhibition at wild-type EGFR.	545.53	1375465-09-0	100	183.31	<1		http://selleckchem.com/products/cnx-2006.html	C26H27F4N7O2	free base	N/A	COC1=C(NC2=NC=C(C(=N2)NC3=CC=CC(=C3)NC(=O)C=C)C(F)(F)F)C=CC(=C1)NC4CN(CCF)C4	5.15	4	4	12
S7297	Osimertinib (AZD9291)	in 10mM DMSO	EGFR	Protein Tyrosine Kinase	Osimertinib (AZD9291) is an oral, irreversible, and mutant-selective EGFR inhibitor with IC50 of 12.92, 11.44 and 493.8 nM for Exon 19 deletion EGFR, L858R/T790M EGFR, and WT EGFR in LoVo cells, respectively. Phase 3.	499.61	1421373-65-0	99	198.15	<1		http://selleckchem.com/products/azd9291.html	C28H33N7O2	free base	N/A	COC1=C(NC2=NC=CC(=N2)C3=C[N](C)C4=C3C=CC=C4)C=C(NC(=O)C=C)C(=C1)N(C)CCN(C)C	4.671	4	2	10
S7298	AZ5104	in 10mM DMSO	EGFR	Protein Tyrosine Kinase	AZ5104, the demethylated metabolite of AZD-9291, is a potent EGFR inhibitor with IC50 of <1 nM, 6 nM, 1 nM, and 25 nM for EGFR (L858R/T790M), EGFR (L858R), EGFR (L861Q), and EGFR (wildtype), respectively. Phase 1.	485.58	1421373-98-9	97	199.76	<1		http://selleckchem.com/products/az5104.html	C27H31N7O2	free base	N/A	COC1=C(NC2=NC=CC(=N2)C3=C[NH]C4=C3C=CC=C4)C=C(NC(=O)C=C)C(=C1)N(C)CCN(C)C	4.465	4	3	10
S7557	CL-387785 (EKI-785)	in 10mM DMSO	EGFR	Protein Tyrosine Kinase	CL-387785 (EKI-785) is an irreversible, and selective EGFR inhibitor with IC50 of 370 pM.	381.23	194423-06-8	63	165.25	<1		http://selleckchem.com/products/cl-387785-eki-785.html	C18H13BrN4O	free base	N/A	CC#CC(=O)NC1=CC2=C(NC3=CC=CC(=C3)Br)N=CN=C2C=C1	4.568	3	2	4
S8009	AG-18	in 10mM DMSO	EGFR	Protein Tyrosine Kinase	AG-18 inhibits EGFR with IC50 of 35 μM.	186.17	118409-57-7	37	198.74	<1		http://selleckchem.com/products/ag-18-tyrphostin-23.html	C10H6N2O2	free base	RG-50810, Tyrphostin A23, TX 825	OC1=C(O)C=C(C=C1)C=C(C#N)C#N	1.531	0	2	1
S6805	Tyrphostin AG-528	in 10mM DMSO	EGFR	Protein Tyrosine Kinase	Tyrphostin AG-528 is a potent inhibitor of epidermal growth factor receptors (EGFR) and ErbB2/HER2 with IC50 of 4.9 μM and 2.1 μM, respectively. Tyrphostin AG-528 exhibits anticancer activity.	306.32	133550-49-9	61	199.14	˂1		http://www.selleckchem.com/products/tyrphostin-ag-528.html	C18H14N2O3	Free Base	Tyrphostin B66, AG 528	OC1=C(O)C=C(C=C1)/C=C(C#N)/C(=O)N2CCC3=C2C=CC=C3	2.718	1	2	2
S0711	Canertinib dihydrochloride	in 10mM DMSO	EGFR	Protein Tyrosine Kinase	Canertinib (CI-1033, PD-183805, compound 18) dihydrochloride is a potent and irreversible inhibitor of epidermal growth factor receptor (EGFR) tyrosine kinase. Canertinib dihydrochloride inhibits cellular EGFR and ErbB2 autophosphorylation with IC50 of 7.4 nM and 9 nM, respectively.	558.86	289499-45-2	100	178.94	20	35.79	http://www.selleckchem.com/products/canertinib-dihydrochloride.html	C24H27Cl3FN5O3	Dihydrochloride	CI-1033 dihydrochloride, PD-183805 dihydrochloride	Cl.Cl.FC1=C(Cl)C=C(NC2=NC=NC3=CC(=C(NC(=O)C=C)C=C23)OCCCN4CCOCC4)C=C1	4.801	5	2	9
S2867	WHI-P154	in 10mM DMSO	EGFR,JAK	JAK/STAT	WHI-P154 is a potent JAK3 inhibitor with IC50 of 1.8 μM, no activity against JAK1 or JAK2, also inhibits EGFR, Src, Abl, VEGFR and MAPK, prevents Stat3, but not Stat5 phosphorylation.	376.2	211555-04-3	75	199.36	<1		http://selleckchem.com/products/whi-p154.html	C16H14BrN3O3	free base	N/A	COC1=CC2=NC=NC(=C2C=C1OC)NC3=CC=C(O)C(=C3)Br	3.95	4	2	4
S7921	DEL-22379	in 10mM DMSO	ERK	MAPK	DEL-22379 is a water-soluble ERK dimerization inhibitor with IC50 of ?0.5 μM.	444.53	181223-80-3	89	200.21	<1		http://selleckchem.com/products/del-22379.html	C26H28N4O3	free base	N/A	COC1=CC2=C([NH]C=C2C=C3C(=O)NC4=CC=C(NC(=O)CCN5CCCCC5)C=C34)C=C1	3.3	3	3	6
S8701	MK-8353 (SCH900353)	in 10mM DMSO	ERK	MAPK	MK-8353 (SCH900353) is an orally bioavailable, selective, and potent ERK inhibitor that inhibits activated ERK1 and ERK2 in vitro, with IC50 values of 23.0 nM and 8.8 nM, respectively (IMAP kinase assay), and nonactivated ERK2, with an IC50 of 0.5 nM (MEK1-ERK2-coupled assay).	691.84	1184173-73-6	50	72.27	<1		http://www.selleck.cn/products/mk-8353-sch900353.html	C37H41N9O3S	Free Base	N/A	CSC1(CCN(CC(=O)N2CCC(=CC2)C3=CC=C(C=C3)C4=N[N](C)C=N4)C1)C(=O)NC5=CC=C6[NH]N=C(C7=CC=C(OC(C)C)N=C7)C6=C5	4.176	7	2	10
S0726	XMD8-85 (ERK5-IN-1)	in 10mM DMSO	ERK	MAPK	XMD8-85 (ERK5-IN-1) is a selective and potent inhibitor of ERK5 and LRRK2 with IC50s of 0.162 μM and 0.339 μM, respectively.	459.54	1234479-76-5	92	200.2	<1		http://www.selleckchem.com/products/xmd-8-85.html	C25H29N7O2	Free Base	N/A	COC1=C(NC2=NC=C3N(C)C(=O)C4=CC=CC=C4N(C)C3=N2)C=CC(=C1)N5CCN(C)CC5	3.68	4	1	4
S7101	SCH772984	in 10mM DMSO	ERK	MAPK	SCH772984 is a novel, specific inhibitor of ERK1/2 with IC50 values of 4 nM and 1 nM in cell-free assay, respectively, And show robust efficacy in RAS- or BRAF-mutant cancer cells.	587.67	942183-80-4	14	23.8229	<1		http://www.selleckchem.com/products/sch772984.html	C33H33N9O2_x000D_	free base	N/A	O=C(CN1CCC(C1)C(=O)NC2=CC=C3[NH]N=C(C4=CC=NC=C4)C3=C2)N5CCN(CC5)C6=CC=C(C=C6)C7=NC=CC=N7	2.432	6	2	7
S8708	AZD0364 (ATG-017)	in 10mM DMSO	ERK	MAPK	AZD0364 (ATG-017) is a pre-clinical ERK1/2 inhibitor with an IC50 of 0.6 nM for ERK2.	494.5	2097416-76-5	99	200.202	<1		http://www.selleckchem.com/products/azd0364.html	C24H24F2N8O2_x000D_	Free base	N/A	COCC1C[N]2C=C(N=C2C(=O)N1CC3=CC(=C(F)C=C3)F)C4=NC(=NC=C4C)NC5=CC=N[N]5C	3.383	6	1	7
S2013	PF-573228	in 10mM DMSO	FAK	Angiogenesis	PF-573228 is an ATP-competitive inhibitor of FAK with IC50 of 4 nM in a cell-free assay, ~50- to 250-fold selective for FAK than Pyk2, CDK1/7 and GSK-3β.	491.49	869288-64-2	26	52.9	<1		http://selleckchem.com/products/pf-573228.html	C22H20F3N5O3S	free base	N/A	C[S](=O)(=O)C1=CC(=CC=C1)CNC2=NC(=NC=C2C(F)(F)F)NC3=CC4=C(NC(=O)CC4)C=C3	3.967	5	3	7
S2672	PF-00562271 Besylate	in 10mM DMSO	FAK	Angiogenesis	PF-00562271 is the benzenesulfonate salt of PF-562271, which is a potent, ATP-competitive, reversible inhibitor of FAK with IC50 of 1.5 nM, ~10-fold less potent for Pyk2 than FAK and >100-fold selectivity against other protein kinases, except for some CDKs. Phase 1.	665.66	939791-38-5	14	21.03	<1		http://selleckchem.com/products/pf-00562271.html	C27H26F3N7O6S2	Benzenesulfonic	PF-562271 Besylate	CN(C1=C(CNC2=C(C=NC(=N2)NC3=CC=C4NC(=O)CC4=C3)C(F)(F)F)C=CC=N1)[S](C)(=O)=O.O[S](=O)(=O)C5=CC=CC=C5	3.653	6	3	9
S2820	TAE226 (NVP-TAE226)	in 10mM DMSO	FAK	Angiogenesis	TAE226 (NVP-TAE226) is a potent FAK inhibitor with IC50 of 5.5 nM and modestly potent to Pyk2, ~10- to 100-fold less potent against InsR, IGF-1R, ALK, and c-Met.	468.94	761437-28-9	94	200.45	<1		http://selleckchem.com/products/nvp-tae226.html	C23H25ClN6O3	free base	N/A	CNC(=O)C1=C(NC2=C(Cl)C=NC(=N2)NC3=C(OC)C=C(C=C3)N4CCOCC4)C=CC=C1	3.917	5	3	7
S2890	PF-562271	in 10mM DMSO	FAK	Angiogenesis	PF-562271 is a potent, ATP-competitive, reversible inhibitor of FAK with IC50 of 1.5 nM in cell-free assays, ~10-fold less potent for Pyk2 than FAK and >100-fold selectivity against other protein kinases, except for some CDKs.	507.49	717907-75-0	100	197.05	<1		http://selleckchem.com/products/pf-562271.html	C21H20F3N7O3S	free base	N/A	CN(C1=C(CNC2=C(C=NC(=N2)NC3=CC=C4NC(=O)CC4=C3)C(F)(F)F)C=CC=N1)[S](C)(=O)=O	2.491	6	3	8
S5321	Y15	in 10mM DMSO	FAK	Angiogenesis	Y15 is a small-molecule FAK scaffolding inhibitor that directly inhibits FAK autophosphorylation in a dose- and time-dependent manner.	284.01	4506-66-5	56	197.18	56	197.18	http://selleckchem.com/products/y15.html	C6H14Cl4N4	tetrahydrochloride	1, 2, 4, 5-Benzenetetraamine tetrahydrochloride	Cl.Cl.Cl.Cl.NC1=CC(=C(N)C=C1N)N	0.371	0	4	0
S6545	BI-4464	in 10mM DMSO	FAK	Angiogenesis	BI-4464 is a highly selective ATP competitive inhibitor of PTK2/FAK , with an IC50 of 17 nM.	555.55	1227948-02-8	25	45	<1		http://www.selleck.cn/products/bi-4464.html	C28H28F3N5O4	free base	N/A	COC1=CC(=CC=C1NC2=NC(=C(C=N2)C(F)(F)F)OC3=CC=CC4=C3C(=O)CC4)C(=O)NC5CCN(C)CC5	4.531	6	2	8
S7357	PF-562271 HCl	in 10mM DMSO	FAK	Angiogenesis	PF-562271 HCl is the hydrochloride salt of PF-562271, which is a potent, ATP-competitive, reversible inhibitor of FAK with IC50 of 1.5 nM, ~10-fold less potent for Pyk2 than FAK and >100-fold selectivity against other protein kinases, except for some CDKs. Phase 1.	543.95	939791-41-0	100	183.84	<1		http://selleckchem.com/products/pf-562271-hcl.html	C21H21ClF3N7O3S	Hydrochloride	N/A	Cl.CN(C1=C(CNC2=C(C=NC(=N2)NC3=CC=C4NC(=O)CC4=C3)C(F)(F)F)C=CC=N1)[S](C)(=O)=O	2.873	6	3	8
S7644	PF-431396	in 10mM DMSO	FAK	Angiogenesis	PF-431396 is a dual PYK2/FAK inhibitor with IC50 of 11 nM and 2 nM, respectively.	506.5	717906-29-1	100	197.43	<1		http://selleckchem.com/products/pf-431396.html	C22H21F3N6O3S	free base	N/A	CN(C1=CC=CC=C1CNC2=C(C=NC(=N2)NC3=CC=C4NC(=O)CC4=C3)C(F)(F)F)[S](C)(=O)=O	3.102	5	3	8
S7653	PND-1186 (VS-4718)	in 10mM DMSO	FAK	Angiogenesis	PND-1186 (VS-4718) is a reversible and selective FAK inhibitor with IC50 of 1.5 nM. Phase 1.	501.5	1061353-68-1	24	47.86	<1		http://selleckchem.com/products/pnd-1186-vs-4718.html	C25H26F3N5O3	free base	SR-2156	CNC(=O)C1=CC=CC=C1NC2=CC(=NC=C2C(F)(F)F)NC3=CC=C(C=C3OC)N4CCOCC4	4.302	4	3	8
S8523	GSK2256098	in 10mM DMSO	FAK	Angiogenesis	GSK2256098 is a potent, selective, reversible, and ATP competitive FAK kinase inhibitor with apparent Ki of 0.4 nM.	414.89	1224887-10-8	82	197.64	<1		http://selleckchem.com/products/gsk2256098.html	C20H23ClN6O2	free base	GTPL7939	CONC(=O)C1=CC=CC=C1NC2=C(Cl)C=NC(=C2)NC3=CC(=N[N]3C(C)C)C	3.82	4	3	7
S7167	SSR128129E	in 10mM DMSO	FGFR	Angiogenesis	SSR128129E is an orally-active and allosteric FGFR1 inhibitor with IC50 of 1.9 μM, while not affecting other related RTKs.	346.31	848318-25-2	69	199.24	1	2.89	http://selleckchem.com/products/ssr128129e.html	C18H15N2NaO4	free base	SSR	COC1=C2C=CC=C[N]2C(=C1C)C(=O)C3=CC=C(N)C(=C3)C(=O)O[Na]	2.802	4	1	5
S8401	Erdafitinib (JNJ-42756493)	in 10mM DMSO	FGFR	Angiogenesis	Erdafitinib (JNJ-42756493) is a potent and selective orally bioavailable, pan fibroblast growth factor receptor (FGFR) inhibitor with potential antineoplastic activity.	446.54	1346242-81-6	89	199.31	<1		http://selleckchem.com/products/jnj-42756493-erdafitinib.html	C25H30N6O2	free base	N/A	COC1=CC(=CC(=C1)N(CCNC(C)C)C2=CC3=NC(=CN=C3C=C2)C4=C[N](C)N=C4)OC	3.943	5	1	9
S8609	Derazantinib(ARQ-087)	in 10mM DMSO	FGFR	Protein Tyrosine Kinase	Derazantinib(ARQ-087) is an orally bioavailable inhibitor of the fibroblast growth factor receptor (FGFR) with IC50 values of 1.8 nM for FGFR2, and 4.5 nM for FGFR1 and 3, showing lower potency for FGFR4 (IC50=34 nM). It also inhibits RET, DDR2, PDGFRβ, VEGFR and KIT.	468.57	1234356-69-4	93	198.48	<1		http://www.selleckchem.com/products/derazantinib.html	C29H29FN4O	Free Base	N/A	COCCNCCC1=CC(=CC=C1)NC2=NC3=C(CC(C4=CC=CC=C4F)C5=C3C=CC=C5)C=N2	5.887	3	2	9
S8675	H3B-6527	in 10mM DMSO	FGFR	Protein Tyrosine Kinase	H3B-6527 is a highly selective covalent FGFR4 inhibitor with an IC50 value of <1.2 nM and at least 250-fold selectivity over FGFR1-3 (IC50 values of 320, 1,290 and 1,060 nM respectively).	629.54	1702259-66-2	50	79.42	<1		http://selleckchem.com/products/h3b-6527.html	C29H34Cl2N8O4	free base	N/A	CCN1CCN(CC1)C2=CC(=C(NC3=CC(=NC=N3)N(C)C(=O)NC4=C(Cl)C(=CC(=C4Cl)OC)OC)C=C2)NC(=O)C=C	5.16	6	3	10
S8754	Alofanib(RPT835)	in 10mM DMSO	FGFR	Angiogenesis	Alofanib(RPT835) is a novel selective allosteric inhibitor of FGFR2 and has a dramatic inhibitory effect with IC50 <10 nM on FGF2-induced phoshphorylation of FRS2a in KATO III cells. It has no direct effect on FGF2-dependent FGFR1 and FGFR3 phosphorylation levels in either cell lines and no effects on FGF2-FGFR2 binding.	413.4	1612888-66-0	83	200.77	<1		http://www.selleckchem.com/products/alofanib-rpt835.html	C19H15N3O6S	Free Base	N/A	CC1=CC(=C(N[S](=O)(=O)C2=CC=CC(=C2)C(O)=O)C=C1C3=CC=CN=C3)[N+]([O-])=O	2.695	4	1	6
S6539	ASP5878	in 10mM DMSO	FGFR	Protein Tyrosine Kinase	ASP5878 is a novel FGFR-selective inhibitor with IC50 values of 0.47, 0.60, 0.74, and 3.5 nmol/L for recombinant FGFR1, 2, 3, and 4, respectively.	407.37	1453208-66-6	81	198.84	<1		http://www.selleck.cn/products/asp5878.html	C18H19F2N5O4	Free Base	N/A	COC1=C(F)C(=C(F)C(=C1)OC)COC2=CN=C(NC3=C[N](CCO)N=C3)N=C2	2.178	6	2	9
S8882	ODM-203	in 10mM DMSO	FGFR	Angiogenesis	ODM-203 is a selective inhibitor of FGFR and VEGFR with ic50s of 11 nM,16 nM,6 nM, 35 nM,26 nM,9 nM,5 nM for recombinant FGFR1, FGFR2, FGFR3,FGFR4, VEGFR1, VEGFR2 and VEGFR3, respectively.	505.54	1430723-35-5	100	197.81	<1		http://www.selleck.cn/products/odm-203.html	C26H21F2N5O2S	Free Base	N/A	C[N]1C=C(C=N1)C2=CC3=C(C=C2)[N](C=N3)C4=CC(=CC(=C4)N[S](=O)(=O)C5CC5)C6=C(F)C=C(F)C=C6	4.626	4	1	6
S1138	Brivanib Alaninate (BMS-582664)	in 10mM DMSO	FGFR,VEGFR	Protein Tyrosine Kinase	Brivanib alaninate (BMS-582664) is the prodrug of BMS-540215, an ATP-competitive inhibitor against VEGFR2 with IC50 of 25 nM.	441.46	649735-63-7	88	199.34	<1		http://selleckchem.com/products/Brivanib-alaninate.html	C22H24FN5O4	Alaninate	N/A	CC(N)C(=O)OC(C)COC1=C[N]2N=CN=C(OC3=C(F)C4=C([NH]C(=C4)C)C=C3)C2=C1C	3.383	6	2	8
S7057	LY2874455	in 10mM DMSO	FGFR,VEGFR	Protein Tyrosine Kinase	LY2874455 is a pan-FGFR inhibitor with IC50 of 2.8 nM, 2.6 nM, 6.4 nM, and 6 nM for FGFR1, FGFR2, FGFR3, and FGFR4, respectively, and also inhibits VEGFR2 activity with IC50 of 7 nM. Phase 1.	444.31	1254473-64-7	88	198.06	<1		http://selleckchem.com/products/ly2874455.html	C21H19Cl2N5O2	free base	N/A	CC(OC1=CC=C2[NH]N=C(\C=C\C3=C[N](CCO)N=C3)C2=C1)C4=C(Cl)C=NC=C4Cl	4.121	4	2	7
S7667	SU5402	in 10mM DMSO	FGFR,VEGFR	Protein Tyrosine Kinase	SU5402 is a potent multi-targeted receptor tyrosine kinase inhibitor with IC50 of 20 nM, 30 nM, and 510 nM for VEGFR2, FGFR1, and PDGF-Rβ, respectively.	296.32	215543-92-3	59	199.11	<1		http://selleckchem.com/products/su5402.html	C17H16N2O3	free base	N/A	CC1=C[NH]C(=C1CCC(O)=O)C=C2C(=O)NC3=C2C=CC=C3	2.723	2	2	4
S7765	Dovitinib (TKI258) Lactate	in 10mM DMSO	FLT3,c-Kit,FGFR,PDGFR,VEGFR	Angiogenesis	Dovitinib (TKI258, CHIR258) Lactate is the Lactate of Dovitinib, which is a multitargeted RTK inhibitor, mostly for class III (FLT3/c-Kit) with IC50 of 1 nM/2 nM, also potent to class IV (FGFR1/3) and class V (VEGFR1-4) RTKs with IC50 of 8-13 nM, less potent to InsR, EGFR, c-Met, EphA2, Tie2, IGFR1 and HER2. Phase 4.	500.52	915769-50-5 (monohydrate)	100	207.25	66	136.78	http://selleckchem.com/products/dovitinib-tki258-lactate.html	C24H27FN6O4	Lactate	N/A	CC(O)C(O)=O.CN1CCN(CC1)C2=CC3=C(C=C2)N=C([NH]3)C4=C(N)C5=C(NC4=O)C=CC=C5F	-1.646	3	4	3
S1168	Valproic acid sodium salt (Sodium valproate)	in 10mM DMSO	GABA Receptor,HDAC,Autophagy	Neuronal Signaling	Valproic acid sodium salt (Sodium valproate) is a HDAC inhibitor by selectively inducing proteasomal degradation of HDAC2, used in the treatment of epilepsy, bipolar disorder and prevention of migraine headaches.	166.19	1069-66-5	33	198.57	33	198.57	http://selleckchem.com/products/Sodium-valproate.html	C8H15NaO2	Sodium salt	N/A	CCCC(CCC)C(=O)O[Na]	1.275	0	0	5
S1594	Semagacestat (LY450139)	in 10mM DMSO	Gamma-secretase	Proteases	Semagacestat (LY450139) is a γ-secretase blocker for Aβ42, Aβ40 and Aβ38 with IC50 of 10.9 nM, 12.1 nM and 12.0 nM, also inhibits Notch signaling with IC50 of 14.1 nM in H4 human glioma cell. Phase 3.	361.44	425386-60-3	72	199.2	<1		http://selleckchem.com/products/Semagacestat(LY450139).html	C19H27N3O4	free base	N/A	CC(C)C(O)C(=O)NC(C)C(=O)NC1C(=O)N(C)CCC2=C1C=CC=C2	0.632	3	3	5
S2711	Dibenzazepine (YO-01027)	in 10mM DMSO	Gamma-secretase	Proteases	Dibenzazepine (YO-01027) is a dipeptidic γ-secretase inhibitor with IC50 of 2.6 nM and 2.9 nM in cell-free assays for APPL and Notch cleavage, respectively.	463.48	209984-56-5	92	198.5	<1		http://selleckchem.com/products/yo-01027.html	C26H23F2N3O3	free base	N/A	CC(NC(=O)CC1=CC(=CC(=C1)F)F)C(=O)NC2C(=O)N(C)C3=C(C=CC=C3)C4=C2C=CC=C4	3.277	3	2	5
S1233	2-Methoxyestradiol (2-MeOE2)	in 10mM DMSO	HIF	Angiogenesis	2-Methoxyestradiol (2-MeOE2) depolymerizes microtubules and blocks HIF-1α nuclear accumulation and HIF-transcriptional activity. Phase 2.	302.41	362-07-2	60	198.41	<1		http://selleckchem.com/products/2-Methoxyestradiol(2ME2).html	C19H26O3	free base	NSC 659853	COC1=C(O)C=C2CCC3C(CCC4(C)C(O)CCC34)C2=C1	3.821	1	2	1
S7309	BAY 87-2243	in 10mM DMSO	HIF	Angiogenesis	BAY 87-2243 is a potent and selective hypoxia-inducible factor-1 (HIF-1) inhibitor. Phase 1.	525.53	1227158-85-1	33	62.79	<1		http://selleckchem.com/products/bay-87-2243.html	C26H26F3N7O2	Free Base	N/A	CC1=CC(=N[N]1CC2=CC=NC(=C2)N3CCN(CC3)C4CC4)C5=NC(=NO5)C6=CC=C(OC(F)(F)F)C=C6	6.07	6	0	8
S7612	PX-478 2HCl	in 10mM DMSO	HIF	Angiogenesis	PX-478 2HCl is an orally active, and selective hypoxia-inducible factor-1α (HIF-1α) inhibitor. Phase 1.	394.12	685898-44-6	78	197.91	78	197.91	http://selleckchem.com/products/px-478-2hcl.html	C13H20Cl4N2O3	dihydrochloride	N/A	Cl.Cl.NC(CC1=CC=C(C=C1)[N+]([O-])(CCCl)CCCl)C(O)=O	-0.251	1	1	8
S7946	KC7F2	in 10mM DMSO	HIF	Angiogenesis	KC7F2 is a selective HIF-1α transcription inhibitor with IC50 of 20 μM in a cell-based assay.	570.38	927822-86-4	100	175.32	<1		http://selleckchem.com/products/kc7f2.html	C16H16Cl4N2O4S4	free base	N/A	ClC1=CC(=C(Cl)C=C1)[S](=O)(=O)NCCSSCCN[S](=O)(=O)C2=CC(=CC=C2Cl)Cl	5.162	4	2	11
S7958	Lificiguat(YC-1)	in 10mM DMSO	HIF	Angiogenesis	YC-1 is an nitric oxide (NO)-independent activator of soluble guanylyl cyclase(sGC) and an inhibitor of Hypoxia-inducible factor-1alpha (HIF-1alpha).	304.34	170632-47-0	60	197.15	<1		http://selleckchem.com/products/lificiguat-yc-1.html	C19H16N2O2	free base	N/A	OCC1=CC=C(O1)C2=N[N](CC3=CC=CC=C3)C4=C2C=CC=C4	4.078	2	1	4
S8771	IDF-11774	in 10mM DMSO	HIF	Angiogenesis	IDF-11774 is a hypoxia-inducible factor-1 (HIF-1) inhibitor. It reduces the HRE-luciferase activity of HIF-1α (IC50 = 3.65 μM) and blocks HIF-1α accumulation under hypoxia in HCT116 human colon cancer cells.	368.51	1429054-28-3	15	40.7	<1		http://www.selleckchem.com/products/idf-11774.html	C23H32N2O2	Free Base	N/A	CN1CCN(CC1)C(=O)COC2=CC=C(C=C2)[C]34C[CH]5[CH2]C([CH2][CH](C5)C3)C4	3.446	2	0	4
S2937	SYP-5	in 10mM DMSO	HIF	Angiogenesis & Epigenetics	SYP-5 is an inhibitor of Hypoxia-inducible factor-1 (HIF-1) that suppresses tumor cell migration and invasion, as well as tumor angiogenesis.	312.38	1384268-04-5	62	198.48	<1		https://www.selleckchem.com/products/syp-5.html	C18H16O3S	Free Base	N/A	CC1(C)OC2=C(C=C1)C(=C(C=C2)C(=O)\C=C\C3=CC=CS3)O	4.2	2	1	3
S5804	N-Acetylcysteine amide	in 10mM DMSO	Immunology & Inflamm	Immunology & Inflammation	N-acetylcysteine amide is a membrane penetrating antioxidant with anti-inflamatory activity through regulation of activation of NF-κB and HIF-1α as well as modulation of ROS.	162.21	38520-57-9	32	197.28	32	197.28	http://www.selleckchem.com/products/n-acetylcysteine-amide.html	C5H10N2O2S	Free Base	N/A	CC(=O)NC(CS)C(N)=O	-1.205	2	2	3
S1576	Sulfasalazine	in 10mM DMSO	Immunology & Inflammation related	Immunology & Inflammation	Sulfasalazine is a sulfa derivative of mesalazine, used as an anti-inflammatory agent to treat bowel disease and rheumatoid arthritis.	398.39	599-79-1	80	200.81	<1		http://selleckchem.com/products/Sulfasalazine(Azulfidine).html	C18H14N4O5S	free base	Azulfidine	OC(=O)C1=C(O)C=CC(=C1)N=NC2=CC=C(C=C2)[S](=O)(=O)NC3=CC=CC=N3	3.463	6	2	6
S2824	TPCA-1	in 10mM DMSO	IκB/IKK	NF-κB	TPCA-1 is an inhibitor of IKK-2 with IC50 of 17.9 nM in a cell-free assay, inhibits NF-κB pathway, exhibits 22-fold selectivity over IKK-1.	279.29	507475-17-4	56	200.51	<1		http://selleckchem.com/products/tpca-1.html	C12H10FN3O2S	free base	GW683965	NC(=O)NC1=C(C=C(S1)C2=CC=C(F)C=C2)C(N)=O	1.544	2	3	3
S8078	Bardoxolone Methyl	in 10mM DMSO	IκB/IKK	NF-κB	Bardoxolone Methyl is an IKK inhibitor, showing potent proapoptotic and anti-inflammatory activities Also a potent Nrf2 activator and nuclear factor-κB (NF-κB) inhibitor.	505.69	218600-53-4	21	41.53	<1		http://selleckchem.com/products/bardoxolone-methyl.html	C32H43NO4	free base	RTA 402, TP-155, NSC 713200, CDDO Methyl Ester	COC(=O)C12CCC(C)(C)CC1C3C(=O)C=C4C(C)(CCC5C(C)(C)C(=O)C(=CC45C)C#N)C3(C)CC2	5.798	4	0	2
S1066	SL-327	in 10mM DMSO	MEK	MAPK	SL327 is a selective inhibitor for MEK1/2 with IC50 of 0.18 μM/ 0.22 μM, no activity towards Erk1, MKK3, MKK4, c-JUN, PKC, PKA, or CamKIIcapable of transport through the blood-brain barrier.	335.35	305350-87-2	67	199.79	<1		http://selleckchem.com/products/SL327.html	C16H12F3N3S	free base	N/A	NC(\SC1=CC=C(N)C=C1)=C(C#N)/C2=C(C=CC=C2)C(F)(F)F	3.705	0	2	4
S1089	Refametinib (RDEA119, Bay 86-9766)	in 10mM DMSO	MEK	MAPK	Refametinib (RDEA119, Bay 86-9766) is a potent, ATP non-competitive and highly selective inhibitor of MEK1 and MEK2 with IC50 of 19 nM and 47 nM, respectively.	572.34	923032-37-5	100	174.72	<1		http://selleckchem.com/products/refametinib-rdea119-bay86-9766.html	C19H20F3IN2O5S	free base	BAY 869766	COC1=C(N[S](=O)(=O)C2(CC2)CC(O)CO)C(=C(F)C(=C1)F)NC3=CC=C(I)C=C3F	2.827	3	4	9
S1530	BIX 02188	in 10mM DMSO	MEK	MAPK	BIX02188 is a selective inhibitor of MEK5 with IC50 of 4.3 nM, also inhibits ERK5 catalytic activity with IC50 of 810 nM, and does not inhibit closely related kinases MEK1, MEK2, ERK2, and JNK2.	412.48	1094614-84-2	43	104.25	<1		http://selleckchem.com/products/BIX-02188.html	C26H26N4O2	free base	N/A	CNC(=O)C1=CC=C\2C(=C1)NC(=O)C2=C(\NC3=CC(=CC=C3)CN(C)C)C4=CC=CC=C4	3.102	2	3	6
S1531	BIX 02189	in 10mM DMSO	MEK	MAPK	BIX02189 is a selective inhibitor of MEK5 with IC50 of 1.5 nM, also inhibits ERK5 catalytic activity with IC50 of 59 nM in cell-free assays, and does not inhibit closely related kinases MEK1, MEK2, ERK2, and JNK2.	440.54	1094614-85-3	60	136.2	<1		http://selleckchem.com/products/BIX-02189.html	C27H28N4O2	free base	N/A	CN(C)CC1=CC=CC(=C1)N/C(C2=CC=CC=C2)=C/3C(=O)NC4=CC(=CC=C34)C(=O)N(C)C	3.308	2	2	6
S1568	PD318088	in 10mM DMSO	MEK	MAPK	PD318088 is a non-ATP competitive allosteric MEK1/2 inhibitor, binds simultaneously with ATP in a region of the MEK1 active site that is adjacent to the ATP-binding site.	561.09	391210-00-7	112	199.61	<1		http://selleckchem.com/products/PD318088.html	C16H13BrF3IN2O4	free base	N/A	OCC(O)CONC(=O)C1=C(NC2=CC=C(I)C=C2F)C(=C(F)C(=C1)Br)F	3.327	2	4	7
S2134	AZD8330	in 10mM DMSO	MEK	MAPK	AZD8330 is a novel, selective, non-ATP competitive MEK 1/2 inhibitor with IC50 of 7 nM. Phase 1.	461.23	869357-68-6	92	199.47	<1		http://selleckchem.com/products/AZD8330(ARRY-424704).html	C16H17FIN3O4	free base	ARRY704	CN1C(=O)C(=CC(=C1NC2=C(F)C=C(I)C=C2)C(=O)NOCCO)C	1.653	3	3	6
S2326	Myricetin	in 10mM DMSO	MEK	MAPK	Myricetin, a natural flavonoid with antioxidant and anti tumor properties, is a novel inhibitor of MEK1 activity and transformation of JB6 P+ mouse epidermal cells. It also inhibits PI3Kγ with Kd of 0.17 μM.	318.24	529-44-2	63	197.96	<1		http://selleckchem.com/products/Myricetin(Cannabiscetin).html	C15H10O8	free base	Cannabiscetin	OC1=CC(=C2C(=O)C(=C(OC2=C1)C3=CC(=C(O)C(=C3)O)O)O)O	1.388	2	6	1
S2617	TAK-733	in 10mM DMSO	MEK	MAPK	TAK-733 is a potent and selective MEK allosteric site inhibitor for MEK1 with IC50 of 3.2 nM, inactive to Abl1, AKT3, c-RAF, CamK1, CDK2, c-Met, etc. Phase 1.	504.23	1035555-63-5	101	200.31	<1		http://selleckchem.com/products/tak-733.html	C17H15F2IN4O4	free base	N/A	CN1C(=O)C(=C(NC2=CC=C(I)C=C2F)C3=C1N=CN(CC(O)CO)C3=O)F	0.383	3	3	5
S7007	Binimetinib (MEK162, ARRY-162, ARRY-438162)	in 10mM DMSO	MEK	MAPK	Binimetinib (MEK162, ARRY-162, ARRY-438162) is a potent inhibitor of MEK1/2 with IC50 of 12 nM in a cell-free assay. Phase 3.	441.23	606143-89-9	88	199.44	<1		http://selleckchem.com/products/mek162.html	C17H15BrF2N4O3	free base	N/A	C[N]1C=NC2=C1C=C(C(=O)NOCCO)C(=C2F)NC3=C(F)C=C(Br)C=C3	2.775	3	3	6
S7843	BI-847325	in 10mM DMSO	MEK,Aurora Kinase	MAPK	BI-847325 is an orally bioavailable, and selective dual MEK/Aurora kinase inhibitor with IC50 of 3 nM, 25 nM, 15 nM, 25 nM, and 4 nM for Xenopus laevis Aurora B, human Aurora A and Aurora C, as well as human MEK1 and MEK2, respectively. Phase 1.	464.56	1207293-36-4	19	40.9	<1		http://selleckchem.com/products/bi-847325.html	C29H28N4O2	free base	N/A	CCNC(=O)C#CC1=CC=C\2C(=C1)NC(=O)C2=C(NC3=CC=C(CN(C)C)C=C3)/C4=CC=CC=C4	4.041	2	3	8
S1523	Voxtalisib (SAR245409, XL765) Analogue	in 10mM DMSO	mTOR,PI3K	PI3K/Akt/mTOR	Voxtalisib (SAR245409, XL765) Analogue is a dual inhibitor of mTOR/PI3K, mostly for p110γ with IC50 of 9 nM also inhibits DNA-PK and mTOR. Phase 1/2.	599.66	1349796-36-6	12	20.01	<1		http://selleckchem.com/products/XL765(SAR245409).html	C31H29N5O6S	free base	N/A	COC1=CC(=CC(=C1)NC2=NC3=CC=CC=C3N=C2N[S](=O)(=O)C4=CC=C(NC(=O)C5=CC=C(C)C(=C5)OC)C=C4)OC	5.631	8	3	10
S2658	Omipalisib (GSK2126458, GSK458)	in 10mM DMSO	mTOR,PI3K	PI3K/Akt/mTOR	Omipalisib (GSK2126458, GSK458) is a highly selective and potent inhibitor of p110α/β/δ/γ, mTORC1/2 with Ki of 0.019 nM/0.13 nM/0.024 nM/0.06 nM and 0.18 nM/0.3 nM in cell-free assays, respectively. Phase 1.	505.5	1086062-66-9	100	197.82	<1		http://selleckchem.com/products/gsk2126458.html	C25H17F2N5O3S	free base	N/A	COC1=NC=C(C=C1N[S](=O)(=O)C2=CC=C(F)C=C2F)C3=CC=C4N=CC=C(C5=CC=NN=C5)C4=C3	3.705	7	1	6
S2696	Apitolisib (GDC-0980, RG7422)	in 10mM DMSO	mTOR,PI3K	PI3K/Akt/mTOR	Apitolisib (GDC-0980, RG7422) is a potent, class I PI3K inhibitor for PI3Kα/β/δ/γ with IC50 of 5 nM/27 nM/7 nM/14 nM in cell-free assays, respectively. Also a mTOR inhibitor with Ki of 17 nM in a cell-free assay, and highly selective versus other PIKK family kinases. Phase 2.	498.6	1032754-93-0	20	40.11	<1		http://selleckchem.com/products/GDC-0980-RG7422.html	C23H30N8O3S	free base	GNE 390	CC(O)C(=O)N1CCN(CC1)CC2=C(C)C3=NC(=NC(=C3S2)N4CCOCC4)C5=CN=C(N)N=C5	1.013	6	2	5
S8444	KPT-9274	in 10mM DMSO	NAMPT,PAK	Metabolism	KPT-9274 is an orally bioavailable small molecule that is a non-competitive dual inhibitor of PAK4 and NAMPT. It shows an IC50 of ~120 nM for NAMPT in a cell-free enzymatic assay.	610.62	1643913-93-2	100	163.77	<1		http://selleckchem.com/products/kpt-9274.html	C35H29F3N4O3	free base	N/A	NC1=NC=C(C=C1)\C=C\C(=O)NCC2=CC3=C(O2)C(=CC(=C3)C4=CC=C(C=C4)C(=O)N5CCC(F)(F)CC5)C6=CC=C(F)C=C6	5.59	4	2	7
S3137	Sodium salicylate	in 10mM DMSO	NF-κB	NF-κB	Sodium salicylate is used in medicine as an analgesic and antipyretic.	161.11	54-21-7	32	198.62	32	198.62	http://selleckchem.com/products/sodium-salicylate.html	C7H6NaO3	sodium salt	N/A	[NaH].OC(=O)C1=CC=CC=C1O	1.217	1	1	1
S7414	Caffeic Acid Phenethyl Ester	in 10mM DMSO	NF-κB	NF-κB	Caffeic acid phenethyl ester is a potent and specific inhibitor of NF-κB activation, and also displays antioxidant, immunomodulatory and antiinflammatory activities.	284.31	104594-70-9	57	200.49	<1		http://selleckchem.com/products/caffeic-acid-phenethyl-ester.html	C17H16O4	free base	CAPE, Phenylethyl Caffeate	OC1=CC=C(/C=C/C(=O)OCCC2=CC=CC=C2)C=C1O	3.573	2	2	6
S7672	Omaveloxolone (RTA-408)	in 10mM DMSO	NF-κB	NF-κB	Omaveloxolone (RTA-408) is a synthetic triterpenoid that activates the cytoprotective transcription factor Nrf2 and inhibits NF-κB signaling. Phase 2.	554.71	1474034-05-3	100	180.27	<1		http://selleckchem.com/products/omaveloxolone-rta-408.html	C33H44F2N2O3	free base	N/A	CC1(C)CCC2(CCC3(C)C(C2C1)C(=O)C=C4C3(C)CCC5C(C)(C)C(=O)C(=CC45C)C#N)NC(=O)C(C)(F)F	5.339	3	1	2
S4902	QNZ (EVP4593)	in 10mM DMSO	NF-κB,TNF-alpha	NF-κB	QNZ (EVP4593) shows potent inhibitory activity toward both NF-κB activation and TNF-α production with IC50 of 11 nM and 7 nM in Jurkat T cells, respectively.	356.42	545380-34-5	5	14.03	<1		http://selleckchem.com/products/qnz-evp4593.html	C22H20N4O	free base	N/A	NC1=CC2=C(NCCC3=CC=C(OC4=CC=CC=C4)C=C3)N=CN=C2C=C1	4.454	3	2	6
S3589	Bendazol	in 10mM DMSO	NOS	Immunology & Inflammation	Bendazol (2-Benzylbenzimidazole, Dibazol, Dibazole, Bendazole, Tromasedan) is a hypotensive drug that enhances NO synthase activity in renal glomeruli and collecting tubules. Bendazol inhibits the progression of form-deprivation myopia (FDM) and suppresses the upregulation of HIF-1α.	208.26	621-72-7	42	201.67	<1		http://www.selleckchem.com/products/bendazol.html	C14H12N2	Free Base	2-Benzylbenzimidazole, Dibazol, Dibazole, Bendazole, Tromasedan	C(C1=NC2=CC=CC=C2[NH]1)C3=CC=CC=C3	3.305	1	1	2
S3150	Articaine HCl	in 10mM DMSO	Others	Others	Articaine is a dental local anesthetic which contains an additional ester group that is metabolized by estearases in blood and tissue.	320.84	23964-57-0	64	199.48	64	199.48	http://selleckchem.com/products/articaine-hydrochloride.html	C13H21ClN2O3S	Hydrochloride	Ultracaine	Cl.CCCNC(C)C(=O)NC1=C(SC=C1C)C(=O)OC	2.454	3	2	7
S3901	Astragaloside IV	in 10mM DMSO	Others	Others	Astragaloside IV is a bioactive saponin first isolated from the dried plant roots of the genus Astragalus, which is used in traditional Chinese medicine. It has various effect on the cardiovascular, immune, digestive, and nervous systems.	784.97	84687-43-4	100	127.39			http://selleckchem.com/products/sastragaloside-iv.html	C41H68O14	free base	AST-IV, AS-IV	CC(C)(O)C1CCC(C)(O1)C2C(O)CC3(C)C4CC(OC5OC(CO)C(O)C(O)C5O)C6C(C)(C)C(CCC67CC47CCC23C)OC8OCC(O)C(O)C8O	-0.348	5	8	7
S3939	4'-Methoxyresveratrol	in 10mM DMSO	Others	Others	4-Methoxyresveratrol is a stibenoid found in the Chinese herb Gnetum cleistostachyum.	242.27	33626-08-3	48	198.13	<1		http://selleckchem.com/products/4-methoxyresveratrol.html	C15H14O3	free base	N/A	COC1=CC=C(C=C1)\C=C\C2=CC(=CC(=C2)O)O	3.315	1	2	3
S3998	(+)-α-Lipoic acid	in 10mM DMSO	Others	Others	R(+)-α-lipoic acid, a physiological form of thioctic acid, is a strong antioxidant that relieves diabetic neuropathic symptoms. It shows superior antioxidative effects to its racemate.	206.33	1200-22-2	41	198.71			http://selleckchem.com/products/alpha-lipoic-acid.html	C8H14O2S2	free base	(R)-(+)-α-Lipoic acid, α-Lipoic acid, Alpha-Lipoic acid	OC(=O)CCCCC1CCSS1	2.258	1	0	5
S4953	Usnic acid	in 10mM DMSO	Others	Others	Usnic acid is a furandione found uniquely in lichen that is used widely in cosmetics, deodorants, toothpaste and medicinal creams as well as some herbal products. It exhibits antiviral, antiprotozoal, antiproliferative, anti-inflammatory and analgesic activity.	344.32	125-46-2	4	11.62			http://selleckchem.com/products/usnic-acid.html	C18H16O7	free base	Usniacin	CC(=O)C1C(=O)C=C2OC3=C(C(=C(C)C(=C3C(C)=O)O)O)C2(C)C1=O	1.084	5	2	2
S5742	Deferoxamine mesylate	in 10mM DMSO	Others	Others	Deferoxamine mesylate is the mesylate salt of Deferoxamine, which forms iron complexes and is used as a chelating agent.	656.79	138-14-7	100	152.26	-1		http://www.selleckchem.com/products/deferoxamine-mesylate.html	C26H52N6O11S	mesylate	desferrioxamine B	CC(=O)N(O)CCCCCNC(=O)CCC(=O)N(O)CCCCCNC(=O)CCC(=O)N(O)CCCCCN.C[S](O)(=O)=O	-1.304	5	3	23
S9190	Oroxin B	in 10mM DMSO	Others	Cancer	Oroxin B has antioxidant activity.	594.52	114482-86-9	100	168.2				C27H30O15	free base		OCC1OC(OCC2OC(OC3=C(O)C(=C4C(=O)C=C(OC4=C3)C5=CC=CC=C5)O)C(O)C(O)C2O)C(O)C(O)C1O	-1.267	6	9	7
S3242	Loureirin B	in 10mM DMSO	PAI-1	Metabolism	Loureirin B (LB, LrB), a flavonoid extracted from Dracaena cochinchinensis, is an inhibitor of PAI-1 with IC50 of 26.10 μM. Loureirin B downregulates p-ERK and p-JNK in TGF-β1-stimulated fibroblasts. Loureirin B promotes insulin secretion mainly through increasing Pdx-1, MafA, intracellular ATP level, inhibiting the KATP current, influx of Ca2+ to the intracellular.	316.35	119425-90-0	100	316.11	-1		http://www.selleckchem.com/products/loureirin-b.html	C18H20O5	free base	LB, LrB	COC1=CC(=C(CCC(=O)C2=CC=C(O)C=C2)C(=C1)OC)OC	3.434	4	1	7
S7094	PF-3758309	in 10mM DMSO	PAK	Cytoskeletal Signaling	PF-03758309 is a potent, ATP-competitive, pyrrolopyrazole inhibitor of PAK4 with IC50 of 1.3 nM.	490.62	898044-15-0	98	199.75	<1		http://selleckchem.com/products/pf-3758309.html	C25H30N8OS	free base	PF-03758309	CN(C)CC(NC(=O)N1CC2=C([NH]N=C2NC3=NC(=NC4=C3SC=C4)C)C1(C)C)C5=CC=CC=C5	4.077	4	3	6
S7093	IPA-3	in 10mM DMSO	PAK	Cytoskeletal Signaling	IPA-3 is a selective non-ATP competitive Pak1 inhibitor with IC50 of 2.5 μM in a cell-free assay, no inhibition to group II PAKs (PAKs 4-6).	350.45	42521-82-4	70	199.74	<1		http://selleckchem.com/products/ipa-3.html	C20H14O2S2	free base	N/A	OC1=CC=C2C=CC=CC2=C1SSC3=C4C=CC=CC4=CC=C3O	5.871	0	2	3
S7271	FRAX597	in 10mM DMSO	PAK	Cytoskeletal Signaling	FRAX597 is a potent, ATP-competitive inhibitor of group I PAKs with IC50 of 8 nM, 13 nM, and 19 nM for PAK1, PAK2, and PAK3, respectively.	558.1	1286739-19-2	14	25.09	<1		http://selleckchem.com/products/frax597.html	C29H28ClN7OS	free base	N/A	CCN1C(=O)C(=CC2=CN=C(NC3=CC=C(C=C3)N4CCN(C)CC4)N=C12)C5=CC=C(C=C5Cl)C6=CN=CS6	5.166	4	1	6
S7807	FRAX486	in 10mM DMSO	PAK	Cytoskeletal Signaling	FRAX486 is a potent p21-activated kinase (PAK) inhibitor with IC50 values of 14, 33, 39 and 575 nM for PAK1, PAK2, PAK3 and PAK4 respectively.	513.39	1232030-35-1	22	42.85	<1		http://selleckchem.com/products/frax486.html	C25H23Cl2FN6O	free base	N/A	CCN1C(=O)C(=CC2=CN=C(NC3=CC(=C(C=C3)N4CCNCC4)F)N=C12)C5=C(Cl)C=C(Cl)C=C5	5.235	3	2	5
S1976	LCH-7749944	in 10mM DMSO	PAK	Cytoskeletal Signaling	LCH-7749944 (GNF-PF-2356) is a novel and potent p21-activated kinase 4 (PAK4) inhibitor with an IC50 of 14.93 μM and has less potently inhibitory effect against PAK1, PAK5 and PAK6. LCH-7749944 causes successful inhibition of EGFR activity due to its inhibitory effect on PAK4.	350.41	796888-12-5	70	199.77	<1	0	http://www.selleckchem.com/products/lch-7749944.html	C20H22N4O2	Free Base	GNF-PF-2356	COC1=CC=CC(=C1)NC2=NC3=CC=CC=C3C(=N2)NCC4CCCO4	4.149	4	2	6
S2895	Tyrphostin 9	in 10mM DMSO	PDGFR,EGFR	Protein Tyrosine Kinase	Tyrphostin 9 is firstly designed as an EGFR inhibitor with IC50 of 460 μM, but is also found to be more potent to PDGFR with IC50 of 0.5 μM.	282.38	10537-47-0	56	198.31	<1		http://selleckchem.com/products/tyrphostin-9-sf-6847.html	C18H22N2O	free base	SF 6847, RG-50872	CC(C)(C)C1=CC(=CC(=C1O)C(C)(C)C)C=C(C#N)C#N	4.574	0	1	3
S1462	AZD6482	in 10mM DMSO	PI3K	PI3K/Akt/mTOR	AZD6482 is a PI3Kβ inhibitor with IC50 of 10 nM, 8-, 87- and 109-fold more selective to PI3Kβ than PI3Kδ, PI3Kα and PI3Kγ in cell-free assays. Phase 1.	408.45	1173900-33-8	82	200.76	<1		http://selleckchem.com/products/azd6482.html	C22H24N4O4	free base	KIN-193	CC(NC1=CC=CC=C1C(O)=O)C2=CC(=CN3C(=O)C=C(N=C23)N4CCOCC4)C	2.003	4	1	5
S2636	A66	in 10mM DMSO	PI3K	PI3K/Akt/mTOR	A66 is a potent and specific p110α inhibitor with IC50 of 32 nM in a cell-free assay, >100 fold selectivity for p110α over other class-I PI3K isoforms.	393.53	1166227-08-2	79	200.75	<1		http://selleckchem.com/products/a66.html	C17H23N5O2S2	free base	N/A	CC1=C(SC(=N1)NC(=O)N2CCCC2C(N)=O)C3=CSC(=N3)C(C)(C)C	2.383	4	2	4
S2814	Alpelisib (BYL719)	in 10mM DMSO	PI3K	PI3K/Akt/mTOR	Alpelisib (BYL719) is a potent and selective PI3Kα inhibitor with IC50 of 5 nM in a cell-free assay, and minimal effect on PI3Kβ/γ/δ. Phase 2.	441.47	1217486-61-7	88	199.33	<1		http://selleckchem.com/products/byl719.html	C19H22F3N5O2S	free base	N/A	CC1=C(SC(=N1)NC(=O)N2CCCC2C(N)=O)C3=CC(=NC=C3)C(C)(C)C(F)(F)F	2.826	4	2	5
S7028	Duvelisib (IPI-145, INK1197)	in 10mM DMSO	PI3K	Angiogenesis	Duvelisib (IPI-145, INK1197) is a novel and selective PI3K δ/γ inhibitor with Ki and IC50 of 23 pM/243 pM and 1 nM/50 nM in cell-free assays, highly selective for PI3K δ/γ than other protein kinases. Phase 3.	416.86	1201438-56-3	83	199.11	<1		http://selleckchem.com/products/ipi-145-ink1197.html	C22H17ClN6O	free base	N/A	CC(NC1=NC=NC2=C1N=C[NH]2)C3=CC4=CC=CC(=C4C(=O)N3C5=CC=CC=C5)Cl	3.648	4	2	4
S3296	Hispidulin	in 10mM DMSO	Pim	JAK/STAT	Hispidulin (Dinatin), an active natrual ingredient in a number of traditional Chinese medicinal herbs, exhibits inhibitory activity against the oncogenic protein kinase Pim-1 with IC50 of 2.71 μM. Hispidulin induces apoptosis through mitochondrial dysfunction and inhibition of P13k/Akt signalling pathway in HepG2 cancer cells. Hispidulin exerts anti-osteoporotic and bone resorption attenuating ef…	300.26	1447-88-7	100	333.04	-1		http://www.selleckchem.com/products/hispidulin.html	C16H12O6	free base	Dinatin	COC1=C(O)C=C2OC(=CC(=O)C2=C1O)C3=CC=C(O)C=C3	2.394	3	3	2
S2554	Daphnetin	in 10mM DMSO	PKA,EGFR,PKC	Angiogenesis	Daphnetin, a natural coumarin derivative, is a protein kinase inhibitor, inhibits EGFR, PKA and PKC with IC50 of 7.67 μM, 9.33 μM and 25.01 μM, respectively, also known to exhibit anti-inflammatory and anti-oxidant activities.	178.14	486-35-1	35	196.47	<1		http://selleckchem.com/products/Daphnetin.html	C9H6O4	free base	N/A	OC1=CC=C2C=CC(=O)OC2=C1O	1.415	2	2	0
S7791	Phorbol 12-myristate 13-acetate (PMA)	in 10mM DMSO	PKC	Cytoskeletal Signaling	Phorbol 12-myristate 13-acetate (PMA,12-O-Tetradecanoylphorbol<13-acetate, TPA, Phorbol myristate acetate), a potent activator of PKC, is active at nanomolar concentrations. Phorbol 12-myristate 13-acetate (PMA) induces sphingosine-1-phosphate (S1P).	616.83	16561-29-8	100	162.119	<1		http://www.selleckchem.com/products/phorbol-12-myristate-13-acetate.html	C36H56O8_x000D_	Free base	12-O-Tetradecanoylphorbol-13-acetate,TPA, Phorbol myristate acetate	CCCCCCCCCCCCCC(=O)OC1C(C)C2(O)C(C=C(CO)CC3(O)C2C=C(C)C3=O)C4C(C)(C)C14OC(C)=O	5.923	5	1	17
S1362	Rigosertib (ON-01910)	in 10mM DMSO	PLK	Cell Cycle	Rigosertib (ON-01910) is a non-ATP-competitive inhibitor of PLK1 with IC50 of 9 nM in a cell-free assay. It shows 30-fold greater selectivity against Plk2 and no activity to Plk3. Phase 3.	473.47	1225497-78-8	95	200.65	95	200.65	http://selleckchem.com/products/ON-01910.html	C21H24NNaO8S	Sodium Salt	N/A	[Na+].COC1=CC(=C(\C=C\[S](=O)(=O)CC2=CC=C(OC)C(=C2)NCC([O-])=O)C(=C1)OC)OC	0.632	6	1	11
S1013	Bortezomib (PS-341)	in 10mM DMSO	Proteasome	Proteases	Bortezomib (PS-341) is a potent 20S proteasome inhibitor with Ki of 0.6 nM. It exhibits favorable selectivity towards tumor cells over normal cells.	384.24	179324-69-7	76	197.79	<1		http://selleckchem.com/products/Bortezomib.html	C19H25BN4O4	Free Base	LDP-341, MLM341	CC(C)CC(NC(=O)C(CC1=CC=CC=C1)NC(=O)C2=NC=CN=C2)B(O)O	2.183	4	2	9
S8916	BI-3406	in 10mM DMSO	Ras	Cell Cycle	BI-3406 (compound I-6) is a potent, selective and orally active inhibitor of the interaction between KRAS and Son of Sevenless 1 (SOS1) with IC50 of 6 nM. BI-3406 reduces the formation of GTP-loaded KRAS, and inhibits MAPK pathway signaling. BI-3406 exhibits anti-tumor activities.	462.46	2230836-55-0	92	198.94	<1		http://www.selleckchem.com/products/bi-3406.html	C23H25F3N4O3	free base	N/A	COC1=C(OC2CCOC2)C=C3C(=NC(=NC3=C1)C)NC(C)C4=CC(=CC(=C4)N)C(F)(F)F	3.594	5	2	7
S0323	Antineoplaston A10	in 10mM DMSO	Ras	Apoptosis & MAPK & Cell Cycle	Antineoplaston A10 is a naturally occurring substance in the human body that that can be potentially used for the treatment of glioma, lymphoma, astrocytoma and breast cancer. The main ingredient active of antineoplaston A10 (Phenylacetylglutamine, PG) inhibits RAS and promotes apoptosis.	246.26	91531-30-5	49	198.98	<1		https://www.selleckchem.com/products/antineoplaston-a10.html	C13H14N2O3	Free Base	N/A	O=C1CCC(NC(=O)CC2=CC=CC=C2)C(=O)N1	0.307	3	2	3
S8707	ARS-1620	in 10mM DMSO	Ras	Cell Cycle	ARS-1620 is a potent, orally bioavailable covalent inhibitor of KRASG12C and could achieve rapid and sustained in vivo target occupancy to induce tumor regression.	430.84	1698055-85-4	86	199.61	<1		http://www.selleckchem.com/products/ars-1620.html	C21H17ClF2N4O2_x000D_	Free base	N/A	OC1=CC=CC(=C1C2=C(F)C3=C(C=C2Cl)C(=NC=N3)N4CCN(CC4)C(=O)C=C)F	4.355	3	1	3
S8884	Adagrasib (MRTX849)	in 10mM DMSO	Ras	Cell Cycle	Adagrasib (MRTX849) is a potent, selective, and covalent KRASG12C inhibitor that exhibits favorable drug-like properties, selectively modifies mutant cysteine 12 in GDP-bound KRASG12C and inhibits KRAS-dependent signaling.	604.12	2326521-71-3	100	165.53	<1		http://www.selleckchem.com/products/mrtx849.html	C32H35ClFN7O2_x000D_	Free base	N/A	CN1CCCC1COC2=NC3=C(CCN(C3)C4=CC=CC5=C4C(=CC=C5)Cl)C(=N2)N6CCN(C(CC#N)C6)C(=O)C(F)=C	5.325	4	0	7
S8959	BI-2852	in 10mM DMSO	Ras	Cell Cycle	BI-2852 is a potent inhibitor of KRAS that binds with nanomolar affinity to a pocket between switch I and II on RAS. BI-2852 blocks all GEF, GAP, and effector interactions with KRAS, leading to inhibition of downstream signaling and an antiproliferative effect in the low micromolar range in KRAS mutant cells.	516.59	2375482-51-0	100	193.577	<1		http://www.selleckchem.com/products/bi-2852.html	C31H28N6O2_x000D_	Free base	N/A	C[N]1C=NC(=C1)C[N]2C=CC3=CC=C(CNCC4=C(C5NC(=O)C6=C5C=C(O)C=C6)C7=C([NH]4)C=CC=C7)C=C23	4.045	2	4	7
S6527	Kobe2602	in 10mM DMSO	Rho	Cell Cycle	Kobe2602 is a selective Ras inhibitor that blocks H-Ras GTP binding to c-Raf-1 (Ki = 149 µM).	419.31	454453-49-7	84	200.33	<1		http://www.selleck.cn/products/kobe2602.html	C14H9F4N5O4S	free base	N/A	[O-][N+](=O)C1=CC(=CC(=C1NNC(=S)NC2=CC=C(F)C=C2)[N+]([O-])=O)C(F)(F)F	4.976	0	3	8
S7333	K-Ras(G12C) inhibitor 6	in 10mM DMSO	Rho	Cell Cycle	K-Ras(G12C) inhibitor 6 is an allosteric, and selective inhibitor of oncogenic K-Ras(G12C).	405.34	2060530-16-5	81	199.83	<1		http://selleckchem.com/products/k-ras-g12c-inhibitor-6.html	C17H22Cl2N2O3S	free base	N/A	SCCCC(=O)NC1CCN(CC1)C(=O)COC2=CC=C(Cl)C=C2Cl	2.441	3	1	7
S7607	BQU57	in 10mM DMSO	Rho	Cell Cycle	BQU57, a derivative of RBC8, is a selective GTPase Ral inhibitor relative to the GTPases Ras and RhoA.	334.1	1637739-82-2	66	197.55	<1		http://selleckchem.com/products/bqu57.html	C16H13F3N4O	free base	N/A	C[N]1N=C(C)C2=C1OC(=C(C#N)C2C3=CC=C(C=C3)C(F)(F)F)N	2.861	2	1	2
S8156	ARS-853 (ARS853)	in 10mM DMSO	Rho	Cell Cycle	ARS-853 is a selective, covalent KRAS(G12C) inhibitor that inhibits mutant KRAS-driven signaling by binding to the GDP-bound oncoprotein and preventing activation.	432.94	1629268-00-3	86	198.64	<1		http://selleckchem.com/products/ars-853.html	C22H29ClN4O3	free base	N/A	CC1(CC1)C2=C(Cl)C=C(O)C(=C2)NCC(=O)N3CCN(CC3)C4CN(C4)C(=O)C=C	2.256	2	2	6
S5950	Fingolimod	in 10mM DMSO	S1P Receptor	Neuronal Signaling	Fingolimod is a sphingosine 1-phosphate receptor modulator used for the treatment of relapsing-remitting multiple sclerosis.	307.47	162359-55-9	13	42.28	1	3.25	https://www.selleckchem.com/products/fingolimod.html	C19H33NO2	Free Base	FTY-720A, FTY-720	CCCCCCCCC1=CC=C(CCC(N)(CO)CO)C=C1	4.198	0	3	12
S6418	PF 429242	in 10mM DMSO	S1P Receptor	GPCR & G Protein	PF 429242 is known as a S1P inhibitor with an IC50 of 170 nM, showing no significant inhibition of trypsin, elastase, proteinase K, plasmin, kallikren, factor XIa, thrombin, or furin at concentrations up to 100 μM and only modest inhibition of urokinase (IC50 = 50 μM) and factor Xa (IC50 = 100 μM).	409.56	947303-87-9	82	200.21	-1		http://www.selleck.cn/products/pf429242.html	C25H35N3O2	Free Base	N/A	CCN(CC)CC1=CC=C(C=C1)C(=O)N(CCC2=CC=CC=C2OC)C3CCNC3	3.415	2	1	10
S7179	BAF312 (Siponimod)	in 10mM DMSO	S1P Receptor	GPCR & G Protein	BAF312 (Siponimod) is a next-generation S1P receptor modulator, selective for S1P1 and S1P5 receptors with EC50 of 0.39 nM and 0.98 nM, exhibits >1000-fold selectivity over S1P2, S1P3 and S1P4 receptors. Phase 3.	516.6	1230487-00-9	100	193.57	<1		http://selleckchem.com/products/baf312-siponimod.html	C29H35F3N2O3	free base	N/A	CCC1=CC(=CC=C1CN2CC(C2)C(O)=O)\C(C)=N\OCC3=CC=C(C4CCCCC4)C(=C3)C(F)(F)F	3.834	3	0	10
S7182	JTE 013	in 10mM DMSO	S1P Receptor	GPCR & G Protein	JTE 013 is a potent and selective S1P2 antagonist with IC50 of 17.6 nM.	408.29	383150-41-2	81	198.39	<1		http://selleckchem.com/products/jte-013.html	C17H19Cl2N7O	free base	N/A	CC(C)C1=C2C(=N[N](C)C2=NC(=C1)NNC(=O)NC3=CC(=NC(=C3)Cl)Cl)C	4.055	4	3	4
S6552	CYM5541	in 10mM DMSO	S1P Receptor	GPCR & G Protein	CYM5541 is a selective, allosteric agonist of S1P3 with an EC50 of between 72 and 132 nM and exhibits exquisite selectivity over other S1P receptor subtypes in vitro: S1P1 EC50 > 10 μM, S1P2 EC50 > 50 μM, S1P4 EC50 > 50 μM, and S1P5 EC50 > 25 μM.	316.44	945128-26-7	32	101.13	<1		http://www.selleck.cn/products/cym5541.html	C19H28N2O2	Free Base	ML249	O=C(N(C1CCCCC1)C2CCCCC2)C3=NOC(=C3)C4CC4	4.746	3	0	4
S4462	CYM-5520	in 10mM DMSO	S1P Receptor	GPCR & G Protein	CYM-5520 is a highly selective sphingosine-1-phosphate receptor 2 (S1PR2) agonist with an EC50 of 0.48 µM and does not activate other S1P receptors.	345.39	1449747-00-5	69	199.77	<1		http://www.selleckchem.com/products/cym-5520.html	C21H19N3O2	Free Base	N/A	CC1=CC(=C(C)[N]1CC2=CC=CC=C2)C(=O)CN3C=C(C=CC3=O)C#N	2.15	2	0	5
S3412	CYM50308	in 10mM DMSO	S1P Receptor	GPCR & G Protein	CYM50308 (ML248) is a potent and selective S1P4 receptor agonist with an EC50 of 56 nM.	405.46	1345858-76-5	10	24.6633	<1		http://www.selleckchem.com/products/ml248.html	C20H21F2N3O2S_x000D_	Free base	ML248	COCCN=C1S\C(=C/C2=C(C)[N](C(=C2)C)C3=C(F)C=C(F)C=C3)C(=O)N1C	3.856	3	0	5
S1575	RO4929097	in 10mM DMSO	Secretase	Proteases	RO4929097 (RG-4733) is a γ secretase inhibitor with IC50 of 4 nM in a cell-free assay, inhibiting cellular processing of Aβ40 and Notch with EC50 of 14 nM and 5 nM, respectively. Phase 2.	469.4	847925-91-1	93	198.125	<1		http://www.selleckchem.com/products/RO4929097.html	C22H20F5N3O3_x000D_	Free base	RG-4733	CC(C)(C(=O)NCC(F)(F)C(F)(F)F)C(=O)NC1C(=O)NC2=CC=CC=C2C3=C1C=CC=C3	3.184	3	3	6
S0817	SKI-V	in 10mM DMSO	SPHK	Immunology & Inflammation	SKI V is a noncompetitive and potent inhibitor of non-lipid sphingosine kinase with IC50 of 2 μM for GST-hSK. SKI-V also inhibits PI3K with IC50 of 6 μM for hPI3k. SKI-V decreases formation of the mitogenic second messenger sphingosine-1-phosphate (S1P) and induces apoptosis with antitumor activity.	254.24	24418-86-8	51	200.6	<1	0	http://www.selleckchem.com/products/ski-v.html	C15H10O4	Free Base	N/A	OC1=C(O)C=C(C=C1)C=C2OC3=CC=CC=C3C2=O	2.652	2	2	1
E0482	MP-A08	in 10mM DMSO	SphK	Immunology & Inflammation	MP-A08 is a highly selective ATP competitive sphingosine kinase (SK) inhibitor that targets both SK1 and SK2.	519.64	219832-49-2	100	192.441	<1		http://www.selleckchem.com/products/mp-a08.html	C27H25N3O4S2_x000D_	free base	N/A	CC1=CC=C(C=C1)[S](=O)(=O)NC2=CC=CC=C2C=NC3=CC=CC=C3N[S](=O)(=O)C4=CC=C(C)C=C4	5.374	5	2	8
S0949	Cucurbitacin IIb	in 10mM DMSO	STAT	JAK/STAT	Cucurbitacin IIb (CuIIb, Dihydrocucurbitacin F, 25-deacetyl hemslecin A) inhibits phosphorylation of STAT3, JNK and Erk1/2, enhances the phosphorylation of IκB and NF-κB, blocks nuclear translocation of NF-κB and decreases mRNA levels of IκBα and TNF-α. Cucurbitacin IIb exhibits anti-inflammatory activity and induces apoptosis. Cucurbitacin IIb is isolated from Hemsleya amabilis.	520.7	50298-90-3	100	192.05	<1		http://www.selleckchem.com/products/curcubitacin-iib.html	C30H48O7	free base	CuIIb, Dihydrocucurbitacin F, 25-deacetyl hemslecin A	CC(C)(O)CCC(=O)C(C)(O)C1C(O)CC2(C)C3CC=C4C(CC(O)C(O)C4(C)C)C3(C)C(=O)CC12C	1.541	2	3	5
S8032	PRT062607 (P505-15, BIIB057) HCl	in 10mM DMSO	Syk	Angiogenesis	PRT062607 (P505-15, BIIB057) HCl is a novel, highly selective Syk inhibitor with IC50 of 1 nM in cell-free assays, >80-fold selective for Syk than Fgr, Lyn, FAK, Pyk2 and Zap70.	429.91	1370261-97-4	86	200.04	86	200.04	http://selleckchem.com/products/prt062607-p505-15-hcl.html	C19H24ClN9O	Hydrochloride	N/A	Cl.NC1CCCCC1NC2=NC=C(C(N)=O)C(=N2)NC3=CC(=CC=C3)[N]4N=CC=N4	2.033	5	4	6
S1067	SB431542	in 10mM DMSO	TGF-beta/Smad	TGF-beta/Smad	SB431542 is a potent and selective inhibitor of ALK5 with IC50 of 94 nM in a cell-free assay, 100-fold more selective for ALK5 than p38 MAPK and other kinases.	384.39	301836-41-9	76	197.72	<1		http://selleckchem.com/products/SB-431542.html	C22H16N4O3	free base	N/A	NC(=O)C1=CC=C(C=C1)C2=NC(=C([NH]2)C3=NC=CC=C3)C4=CC5=C(OCO5)C=C4	3.447	5	2	4
S1476	SB525334	in 10mM DMSO	TGF-beta/Smad	TGF-beta/Smad	SB525334 is a potent and selective inhibitor of TGFβ receptor I (ALK5) with IC50 of 14.3 nM in a cell-free assay, 4-fold less potent to ALK4 than ALK5 and inactive to ALK2, 3, and 6.	343.42	356559-20-1	68	198.01	<1		http://selleckchem.com/products/SB-525334.html	C21H21N5	free base	N/A	CC1=NC(=CC=C1)C2=C([NH]C(=N2)C(C)(C)C)C3=CC=C4N=CC=NC4=C3	4.305	4	1	3
S2230	Galunisertib (LY2157299)	in 10mM DMSO	TGF-beta/Smad	TGF-beta/Smad	Galunisertib (LY2157299) is a potent TGFβ receptor I (TβRI) inhibitor with IC50 of 56 nM in a cell-free assay. Phase 2/3.	369.42	700874-72-2	74	200.31	<1		http://selleckchem.com/products/ly2157299.html	C22H19N5O	free base	N/A	CC1=CC=CC(=N1)C2=N[N]3CCCC3=C2C4=CC=NC5=C4C=C(C=C5)C(N)=O	3.095	4	1	3
S2750	GW788388	in 10mM DMSO	TGF-beta/Smad	TGF-beta/Smad	GW788388 is a potent and selective inhibitor of ALK5 with IC50 of 18 nM in a cell-free assay, also inhibits TGF-β type II receptor and activin type II receptor activities, but does not inhibit BMP type II receptor.	425.48	452342-67-5	15	35.25	<1		http://selleckchem.com/products/gw788388.html	C25H23N5O2	free base	N/A	O=C(NC1CCOCC1)C2=CC=C(C=C2)C3=NC=CC(=C3)C4=C[NH]N=C4C5=NC=CC=C5	2.862	5	2	5
S2907	Pirfenidone	in 10mM DMSO	TGF-beta/Smad	TGF-beta/Smad	Pirfenidone is an inhibitor for TGF-β production and TGF-β stimulated collagen production, reduces production of TNF-α and IL-1β, and also has anti-fibrotic and anti-inflammatory properties. Phase 3.	185.22	53179-13-8	37	199.76	<1		http://selleckchem.com/products/pirfenidone.html	C12H11NO	free base	S-7701, AMR-69	CC1=CN(C(=O)C=C1)C2=CC=CC=C2	1.905	1	0	1
S7223	RepSox	in 10mM DMSO	TGF-beta/Smad	TGF-beta/Smad	RepSox is a potent and selective inhibitor of the TGFβR-1/ALK5 with IC50 of 23 nM and 4 nM for ATP binding to ALK5 and ALK5 autophosphorylation in cell-free assays, respectively.	287.32	446859-33-2	57	198.39	<1		http://selleckchem.com/products/repsox.html	C17H13N5	free base	E-616452, SJN 2511	CC1=CC=CC(=N1)C2=N[NH]C=C2C3=CC=C4N=CC=CC4=N3	3.192	4	1	2
S7359	K02288	in 10mM DMSO	TGF-beta/Smad	TGF-beta/Smad	K02288 is a potent, and selective type I BMP receptor inhibitor with IC50 of 1.1, 1.8, 6.4 nM for ALK2, ALK1 and ALK6, showing weaker inhibition on other ALKs (3, 4, 5) and ActRIIA.	352.38	1431985-92-0	70	198.65	<1		http://selleckchem.com/products/k02288.html	C20H20N2O4	free base	N/A	COC1=CC(=CC(=C1OC)OC)C2=C(N)N=CC(=C2)C3=CC=CC(=C3)O	3.217	4	2	5
S0002	IAXO-102	in 10mM DMSO	TLR	Immunology & Inflammation	IAXO-102 is an antagonist of TLR4 targeting both MD-2 and CD14 co-receptors. IAXO-102 inhibits MAPK and p65 NF-κB phosphorylation and downregulates the expression of TLR4 dependent proinflammatory proteins. IAXO-102 inhibits experimental abdominal aortic aneurysm (AAA) development.	585.94	1115270-63-7	15	25.5999	<1		http://www.selleckchem.com/products/iaxo-102.html	C35H71NO5_x000D_	Free base	N/A	CCCCCCCCCCCCCCOC1C(O)C(CN)OC(OC)C1OCCCCCCCCCCCCCC	10.203	4	2	0.3
S1623	Acetylcysteine	in 10mM DMSO	TNF-alpha,ROS	Apoptosis	Acetylcysteine(N-acetyl-l-cysteine) is a ROS(reactive oxygen species) inhibitor that antagonizes the activity of proteasome inhibitors. It is also a tumor necrosis factor production inhibitor, used mainly as a mucolytic, protects against acetaminophen overdose-induced hepatotoxicity by maintaining or restoring hepatic concentrations of glutathione.	163.19	616-91-1	33	202.22	33	202.22	http://selleckchem.com/products/acetylcysteine.html	C5H9NO3S	free base	N/A	CC(=O)NC(CS)C(O)=O	-0.578	2	1	3
S5240	lenvatinib Mesylate	in 10mM DMSO	VEGFR	Protein Tyrosine Kinase	Lenvatinib Mesylate is a synthetic, orally available inhibitor of VEGFR2 tyrosine kinase with potential antineoplastic activity.	522.96	857890-39-2	39	74.58	-1	-1.91	http://selleckchem.com/products/lenvatinib-mesylate.html	C22H23ClN4O7S	Mesylate	N/A	COC1=C(C=C2C(=CC=NC2=C1)OC3=CC(=C(NC(=O)NC4CC4)C=C3)Cl)C(N)=O.C[S](O)(=O)=O	2.418	5	3	6
S3056	Miltefosine	in 10mM Water	Akt	PI3K/Akt/mTOR	Miltefosine inhibits PI3K/Akt activity with ED50 of 17.2 μM and 8.1 μM in carcinoma cell lines A431 and HeLa, first oral drug for Visceral leishmaniasis, effective against both promastigotes and amastigotes.	407.57	58066-85-6	<1		81	198.74	http://selleckchem.com/products/miltefosine-hexadecylphosphocholine.html	C21H46NO4P	free base	Hexadecylphosphocholine	CCCCCCCCCCCCCCCCO[P]([O-])(=O)OCC[N+](C)(C)C	3.722	2	0	20
S7306	Dorsomorphin (Compound C) 2HCl	in 10mM Water	AMPK	PI3K/Akt/mTOR	Dorsomorphin 2HCl is a potent, reversible, selective AMPK inhibitor with Ki of 109 nM in cell-free assays, exhibiting no significant inhibition of several structurally related kinases including ZAPK, SYK, PKCθ, PKA, and JAK3. Also inhibits type Ⅰ BMP receptor activity.	472.41	1219168-18-9	<1		94	198.98	http://selleckchem.com/products/dorsomorphin-2hcl.html	C24H27Cl2N5O	Dihydrochloride	BML-275 2HCl, Compound C 2HCl	Cl.Cl.C1CCN(CC1)CCOC2=CC=C(C=C2)C3=C[N]4N=CC(=C4N=C3)C5=CC=NC=C5	3.792	4	0	6
S7507	LDN-193189 2HCl	in 10mM Water	TGF-beta/Smad	TGF-beta/Smad	LDN193189 HCl is the hydrochloride salt of LDN193189, which is a selective BMP signaling inhibitor, and inhibits the transcriptional activity of the BMP type I receptors ALK2 and ALK3 with IC50 of 5 nM and 30 nM in C2C12 cell lines, respectively, 200-fold selectivity for BMP versus TGF-β.	479.4	1435934-00-1	<1		52	108.47	http://selleckchem.com/products/ldn-193189-2hcl.html	C25H23ClN6	Hydrochloride	N/A	Cl.C1CN(CCN1)C2=CC=C(C=C2)C3=C[N]4N=CC(=C4N=C3)C5=CC=NC6=C5C=CC=C6	3.291	3	1	3
S1205	PIK-75 HCl	in 2mM DMSO	DNA-PK,PI3K	PI3K/Akt/mTOR	PIK-75 HCl is a p110α inhibitor with IC50 of 5.8 nM (200-fold more potently than p110β), isoform-specific mutants at Ser773, and also potently inhibits DNA-PK with IC50 of 2 nM in cell-free assays.	488.74	372196-77-5	4	8.18	<1		http://selleckchem.com/products/PIK-75-Hydrochloride.html	C16H15BrClN5O4S	Hydrochloride	N/A	Cl.CN(/N=C/C1=CN=C2C=CC(=C[N]12)Br)[S](=O)(=O)C3=C(C)C=CC(=C3)[N+]([O-])=O	3.272	4	0	5
S8724	Lazertinib (YH25448,GNS-1480)	in 2mM DMSO	EGFR	Protein Tyrosine Kinase	Lazertinib (YH25448,GNS-1480) is a potent, highly mutant-selective and irreversible EGFR-TKI with IC50 values of 1.7 nM, 2 nM, 5 nM, 20.6 nM and 76 nM for Del19/T790M, L858R/T790M, Del19, L85R and Wild type EGFR respectively, showing much higher IC50 values aganist ErbB2 and ErbB4.	554.64	1903008-80-9	4	7.21	<1		http://selleckchem.com/products/lazertinib-yh25448-gns-1480.html	C30H34N8O3	free base	N/A	COC1=CC(=C(NC(=O)C=C)C=C1NC2=NC=CC(=N2)[N]3C=C(CN(C)C)C(=N3)C4=CC=CC=C4)N5CCOCC5	4.56	6	2	10
S1360	GSK1059615	in 2mM DMSO	mTOR,PI3K	PI3K/Akt/mTOR	GSK1059615 is a dual inhibitor of PI3Kα/β/δ/γ (reversible) and mTOR with IC50 of 0.4 nM/0.6 nM/2 nM/5 nM and 12 nM, respectively. Phase 1.	333.36	958852-01-2	2	6	<1		http://selleckchem.com/products/GSK1059615.html	C18H11N3O2S	Free Base	N/A	O=C1NC(=O)/C(S1)=C/C2=CC=C3N=CC=C(C4=CC=NC=C4)C3=C2	2.496	4	1	2
S2628	Gedatolisib (PF-05212384, PKI-587)	in 2mM DMSO	mTOR,PI3K	PI3K/Akt/mTOR	Gedatolisib (PF-05212384, PKI-587) is a highly potent dual inhibitor of PI3Kα, PI3Kγ and mTOR with IC50 of 0.4 nM, 5.4 nM and 1.6 nM in cell-free assays, respectively. Phase 2.	615.73	1197160-78-3	2	3.25	<1		http://selleckchem.com/products/pki587.html	C32H41N9O4	Free Base	N/A	CN(C)C1CCN(CC1)C(=O)C2=CC=C(NC(=O)NC3=CC=C(C=C3)C4=NC(=NC(=N4)N5CCOCC5)N6CCOCC6)C=C2	2.525	7	2	7
S2704	LY2109761	in 2mM DMSO	TGF-beta/Smad	TGF-beta/Smad	LY2109761 is a novel selective TGF-β receptor type I/II (TβRI/II) dual inhibitor with Ki of 38 nM and 300 nM in a cell-free assay, respectively shown to negatively affect the phosphorylation of Smad2.	441.52	700874-71-1	2	4.53	<1		http://selleckchem.com/products/ly2109761.html	C26H27N5O2	Free Base	N/A	C1C[N]2N=C(C3=NC=CC=C3)C(=C2C1)C4=CC=NC5=C4C=CC(=C5)OCCN6CCOCC6	3.62	5	0	6
syt4/psmc6
S6347	5'-N-Ethylcarboxamidoadenosine (NECA)	in 10mM DMSO	Adenosine Receptor	GPCR & G Protein	5'-N-Ethylcarboxamidoadenosine (NECA, 5'-(N-Ethylcarboxamido)adenosine, Adenosine-5'N-ethylcarboxamide, 5'-Ethylcarboxamidoadenosine) is a stable, nonselective adenosine receptor agonist. 5'-N-Ethylcarboxamidoadenosine acts via multiple mechanisms including: reducing diabetes-induced oxidative stress, inhibiting gene expression of IL-18, TNF-α and ICAM-1 (intercellular adhesion molecule 1 (CD54))…	308.29	35920-39-9	62	201.11	<1	0	http://www.selleckchem.com/products/5-n-ethylcarboxamidoadenosine.html	C12H16N6O4	Free Base	5'-(N-Ethylcarboxamido)adenosine, Adenosine-5'N-ethylcarboxamide, 5'-Ethylcarboxamidoadenosine	CCNC(=O)C1OC(C(O)C1O)[N]2C=NC3=C(N)N=CN=C23	-1.826	5	4	3
S6847	ML-9 HCl	in 10mM DMSO	Akt	PI3K/Akt/mTOR	ML-9 HCl (ML-9 hydrochloride) is a selective and potent inhibitor of Akt kinase, myosin light chain kinase (MLCK) and stromal interaction molecule 1 (STIM1). ML-9 HCl is also a potent inhibitor of Ca2+-permeable channels. ML-9 HCl is a lysosomotropic agent targeting autophagy and cell death.	361.29	105637-50-1	72	199.29	10	27.68	http://www.selleckchem.com/products/ml-9-hcl.html	C15H18Cl2N2O2S	hydrochloride	ML-9 hydrochloride	Cl.ClC1=CC=CC2=C1C=CC=C2[S](=O)(=O)N3CCCNCC3	2.385	2	1	2
S5958	Metformin	in 10mM DMSO	AMPK	PI3K/Akt/mTOR	Metformin (1,1-Dimethylbiguanide), a widely used drug for treatment of type 2 diabetes, activates AMP-activated protein kinase (AMPK) in hepatocytes. Metformin promotes mitophagy in mononuclear cells. Metformin induces apoptosis of lung cancer cells through activating JNK/p38 MAPK pathway and GADD153.	129.16	657-24-9	26	201.3	26	201.3	http://www.selleckchem.com/products/metformin.html	C4H11N5	Free Base	1, 1-Dimethylbiguanide	CN(C)C(=N)NC(N)=N	-0.742	0	2	3
S2271	Berberine chloride	in 10mM DMSO	Anti-infection	Microbiology	Berberine chloride is a quaternary ammonium salt from the group of isoquinoline alkaloids.	371.81	633-65-8	40	107.58	<1		http://selleckchem.com/products/Berberine-Hydrochloride.html	C20H18ClNO4	chloride	N/A	[Cl-].COC1=CC=C2C=C3C4=C(CC[N+]3=CC2=C1OC)C=C5OCOC5=C4	1.289	4	0	2
S2535	Econazole nitrate	in 10mM DMSO	Anti-infection,Calcium Channel	Transmembrane Transporters	Econazole Nitrate is a Ca2+ channel blocker, used as an antifungal medicine that fights infections caused by fungus.	444.7	24169-02-6	89	200.13	<1		http://selleckchem.com/products/Econazole-nitrate-Spectazole.html	C18H16Cl3N3O4	Nitrate	NSC 243115	O[N+]([O-])=O.ClC1=CC=C(COC(C[N]2C=CN=C2)C3=CC=C(Cl)C=C3Cl)C=C1	3.722	2	0	6
S9017	Columbianadin	in 10mM DMSO	Apoptosis	Inflammation/ImmunologyCancer	Columbianadin, a natural coumarin from, is known to have various biological activities including anti-inflammatory and anti-cancer effects.	328.36	5058-13-9	10	30.45				C19H20O5	free base	FC73810	C\C=C(C)/C(=O)OC(C)(C)C1CC2=C(O1)C=CC3=C2OC(=O)C=C3	3.955	5	0	4
S2233	Esomeprazole sodium	in 10mM DMSO	ATPase	Transmembrane Transporters	Esomeprazole Sodium is a sodium salt of esomeprazole that is a potent proton pump inhibitor with an IC50 of 0.076 mg/kg.	367.4	161796-78-7	73	198.69	73	198.69	http://selleckchem.com/products/esomeprazole-sodium.html	C17H18N3NaO3S	Sodium salt	N/A	COC1=CC=C2[N]([Na])C(=NC2=C1)[S](=O)CC3=NC=C(C)C(=C3C)OC	3.008	5	0	5
S2623	Omecamtiv mecarbil (CK-1827452)	in 10mM DMSO	ATPase	Transmembrane Transporters	Omecamtiv mecarbil (CK-1827452) is a specific cardiac myosin activator and a clinical drug for left ventricular systolic heart failure. Phase 2.	401.43	873697-71-3	80	199.29	<1		http://selleckchem.com/products/Omecamtiv-mecarbil-CK-1827452.html	C20H24FN5O3	free base	N/A	COC(=O)N1CCN(CC1)CC2=CC=CC(=C2F)NC(=O)NC3=CN=C(C)C=C3	1.794	4	2	5
S7099	(-)-Blebbistatin	in 10mM DMSO	ATPase	Transmembrane Transporters	(-)-Blebbistatin is a cell-permeable inhibitor for non muscle myosin II ATPase with IC50 of ~2 μM in cell-free assays, does not inhibit myosin light chain kinase, inhibits contraction of the cleavage furrow without disrupting mitosis or contractile ring assembly.	292.33	856925-71-8	58	198.41	<1		http://selleckchem.com/products/blebbistatin.html	C18H16N2O2	free base	N/A	CC1=CC=C2N=C3N(CCC3(O)C(=O)C2=C1)C4=CC=CC=C4	2.426	2	0	1
S8276	FCCP	in 10mM DMSO	ATPase	Transmembrane Transporters	FCCP is a potent uncoupler of oxidative phosphorylation in mitochondria that disrupts ATP synthesis by transporting protons across cell membranes.	254.17	370-86-5	50	196.72	<1		http://selleckchem.com/products/fccp.html	C10H5F3N4O	free base	Trifluoromethoxy carbonylcyanide phenylhydrazone	FC(F)(F)OC1=CC=C(NN=C(C#N)C#N)C=C1	3.924	2	1	4
S6815	CDN1163	in 10mM DMSO	ATPase	Transmembrane Transporters	CDN1163 is a small molecular allosteric activator of the sarco/endoplasmic reticulum Ca2+-ATPase (SERCA) that improves Ca2+ homeostasis.	320.39	892711-75-0	64	199.76	<1		http://www.selleckchem.com/products/cdn1163.html	C20H20N2O2	Free Base	N/A	CC(C)OC1=CC=C(C=C1)C(=O)NC2=CC=CC3=CC=C(C)N=C23	3.793	3	1	4
S0161	ML367	in 10mM DMSO	ATPase	Transmembrane Transporters	ML367 is a potent, micromolar inhibitor of ATPase family AAA domain-containing protein 5 (ATAD5) stabilization. ML367 blocks DNA repair pathways and general DNA damage responses including RPA32-phosphorylation and CHK1-phosphorylation in response to UV irradiation.	334.32	381168-77-0	67	200.41	<1		http://www.selleckchem.com/products/ml367.html	C19H12F2N4	Free Base	N/A	FC1=C(F)C=C(NC2=NC(=NC3=CC=CC=C23)C4=CC=NC=C4)C=C1	4.357	3	1	3
S3577	Rhodamine 123	in 10mM DMSO	ATPase	Transmembrane Transporters	Rhodamine 123 (RH-123, R-22420) is a fluorescent cationic dye used to label mitochondria in living cells. Rhodamine 123 inhibits ADP-stimulated respiration of mitochondria with Ki = 12 μM and ATPase activity of inverted inner membrane vesicles with Ki of 126 μM and partially purified F1-ATPase with Ki of 177 μM.	380.82	62669-70-9	76	199.57	<1		http://www.selleckchem.com/products/rhodamine-123.html	C21H17ClN2O3	Free Base	RH-123, R-22420	Cl.COC(=O)C1=CC=CC=C1C2=C3C=CC(=N)C=C3OC4=C2C=CC(=C4)N	3.216	3	1	3
S5608	Pantoprazole sodium hydrate	in 10mM DMSO	ATPase	Transmembrane Transporters	Pantoprazole (BY10232, SKF96022) sodium hydrate (Protonix) is a potent inhibitor of H+/K(+)-ATPase with IC50 of 6.8 μM.	864.75	164579-32-2	100	115.64	17	19.66	http://www.selleckchem.com/products/pantoprazole-sodium-hydrate.html	C32H34F4N6Na2O11S2	Sodium hydrate	Protonix, BY1023 sodium hydrate, SKF96022 sodium hydrate	O.O.O.[Na+].[Na+].COC1=C(OC)C(=NC=C1)C[S](=O)C2=NC3=C([N-]2)C=CC(=C3)OC(F)F.COC4=C(OC)C(=NC=C4)C[S](=O)C5=NC6=C([N-]5)C=CC(=C6)OC(F)F	5.145	12	0	14
E0054	Tegoprazan	in 10mM DMSO	ATPase	Transmembrane Transporters	Tegoprazan (CJ-12420, IN-A001, K-CAB, LXI-15028, RQ-00000004) is a novel potent and highly selective inhibitor of gastric H+/K+-ATPase with IC50s ranging from 0.29 μM to 0.52 μM for porcine, canine, and human H+/K+-ATPases in vitro, respectively.	387.38	942195-55-3	77	198.77	<1		http://www.selleckchem.com/products/tegoprazan.html	C20H19F2N3O3	Free Base	CJ-12420, IN-A001, K-CAB, LXI-15028, RQ-00000004	CN(C)C(=O)C1=CC2=C(N=C(C)[NH]2)C(=C1)OC3CCOC4=C3C(=CC(=C4)F)F	2.89	4	1	3
S6918	Oleandrin (PBI-05204)	in 10mM DMSO	ATPase	Transmembrane Transporters	Oleandrin (PBI-05204, Foliandrin, Neriolin, Neriostene, Folinerin, Corrigen, Neriol) is an inhibitor of Na+/K+-ATPase with IC50 of 0.62 μM. Oleandrin induces apoptosis and reduces migration of human glioma cells in vitro.	576.72	465-16-7	100	173.394	<1		http://www.selleckchem.com/products/oleandrin-pbi-05204.html	C32H48O9_x000D_	free base	Foliandrin, Neriolin, Neriostene, Folinerin, Corrigen, Neriol	COC1CC(OC(C)C1O)OC2CCC3(C)C(CCC4C3CCC5(C)C(C(CC45O)OC(C)=O)C6=CC(=O)OC6)C2	2.78	7	1	6
S2528	Ciclopirox	in 10mM DMSO	ATPase,Anti-infection	Transmembrane Transporters	Ciclopirox is a broad-spectrum antifungal agent working as an iron chelator.	207.27	29342-05-0	42	202.63	<1		http://selleckchem.com/products/Ciclopirox-Penlac.html	C12H17NO2	Free Base	N/A	CC1=CC(=O)N(O)C(=C1)C2CCCCC2	2.489	1	0	1
S7046	Brefeldin A	in 10mM DMSO	ATPase,Autophagy	Transmembrane Transporters	Brefeldin A is a lactone antibiotic and ATPase inhibitor for protein transport with IC50 of 0.2 μM in HCT 116 cells, induces cancer cell differentiation and apoptosis.	280.36	20350-15-6	4	14.27	<1		http://selleckchem.com/products/brefeldin-a.html	C16H24O4	free base	N/A	CC1CCC/C=C/C2CC(O)CC2C(O)/C=C/C(=O)O1	2.152	2	2	0
S2222	PF-3716556	in 10mM DMSO	ATPase,Proton Pump	Transmembrane Transporters	PF 3716556 is a potent and selective P-CAB (potassium-competitive acid blocker), with pIC50 of 6.026 and 7.095 for the inhibition of porcine H+,K+-ATPase activity in ion-leaky and ion-tight assay, respectively, inhibits gastric acid secretion, displays no activity at Na+,K+-ATPase, used for the treatment of gastroesophageal reflux disease.	394.47	928774-43-0	79	200.27	<1		http://selleckchem.com/products/PF-3716556.html	C22H26N4O3	Free Base	N/A	CN(CCO)C(=O)C1=C[N]2C=C(C)N=C2C(=C1)NC3CCOC4=CC=CC(=C34)C	1.499	3	2	5
S1950	Metformin HCl	in 10mM DMSO	Autophagy	Autophagy	Metformin HCl decreases hyperglycemia in hepatocytes primarily by suppressing glucose production by the liver (hepatic gluconeogenesis).	165.62	1115-70-4	33	199.25	33	199.25	http://selleckchem.com/products/Metformin-hydrochloride(Glucophage).html	C4H12ClN5	Hydrochloride	N/A	Cl.CN(C)C(=N)NC(N)=N	-0.36	0	2	3
S1747	Nimodipine	in 10mM DMSO	Autophagy,Calcium Channel	Transmembrane Transporters	Nimodipine is a dihydropyridine calcium channel blocker and an autophagy inhibitor, used in the treatment of high blood pressure.	418.44	66085-59-4	84	200.75	<1		http://selleckchem.com/products/Nimodipine(Nimotop).html	C21H26N2O7	free base	BAY E 9736	COCCOC(=O)C1=C(C)NC(=C(C1C2=CC=CC(=C2)[N+]([O-])=O)C(=O)OC(C)C)C	2.361	5	1	10
S1293	Cilnidipine	in 10mM DMSO	Calcium Channel	Transmembrane Transporters	Cilnidipine is a unique L-type and N-type calcium channel blocker, used for high blood pressure treatment.	492.52	132203-70-4	99	201.01	<1		http://selleckchem.com/products/Cilnidipine.html	C27H28N2O7	free base	FRC-8653	COCCOC(=O)C1=C(C)NC(=C(C1C2=CC(=CC=C2)[N+]([O-])=O)C(=O)OC\C=C\C3=CC=CC=C3)C	3.686	5	1	12
S1356	Levetiracetam	in 10mM DMSO	Calcium Channel	Transmembrane Transporters	Levetiracetam is an anticonvulsant medication used to treat epilepsy.	170.21	102767-28-2	34	199.75	34	199.75	http://selleckchem.com/products/Levetiracetam.html	C8H14N2O2	free base	UCB-L059, SIB-S1	CCC(N1CCCC1=O)C(N)=O	-0.304	2	1	3
S1425	Ranolazine 2HCl	in 10mM DMSO	Calcium Channel	Transmembrane Transporters	Ranolazine 2HCl is a calcium uptake inhibitor via the sodium/calcium channal, used to treat chronic angina.	500.46	95635-56-6	100	199.82	100	199.82	http://selleckchem.com/products/Ranolazine-dihydrochloride.html	C24H35Cl2N3O4	Dihydrochloride	RS-43285	Cl.Cl.COC1=CC=CC=C1OCC(O)CN2CCN(CC2)CC(=O)NC3=C(C)C=CC=C3C	3.755	3	2	9
S1662	Isradipine	in 10mM DMSO	Calcium Channel	Transmembrane Transporters	Isradipine is a potent and selective L-type voltage-gated calcium channel blocker, used to treat high blood pressure.	371.39	75695-93-1	74	199.25	<1		http://selleckchem.com/products/Isradipine(Dynacirc).html	C19H21N3O5	free base	PN 200-110	COC(=O)C1=C(C)NC(=C(C1C2=CC=CC3=NON=C23)C(=O)OC(C)C)C	2.168	7	1	6
S1748	Nisoldipine	in 10mM DMSO	Calcium Channel	Transmembrane Transporters	Nisoldipine (Sular) is a calcium channel blocker belonging to the dihydropyridines class, specific for L-type Cav1.2 with IC50 of 10 nM.	388.41	63675-72-9	77	198.24	<1		http://selleckchem.com/products/Nisoldipine(Sular).html	C20H24N2O6	free base	BAY K 5552	COC(=O)C1=C(C)NC(=C(C1C2=CC=CC=C2[N+]([O-])=O)C(=O)OCC(C)C)C	2.958	4	1	8
S1799	Ranolazine	in 10mM DMSO	Calcium Channel	Transmembrane Transporters	Ranolazine is a calcium uptake inhibitor via the sodium/calcium channel, used to treat chronic angina.	427.54	95635-55-5	86	201.15	<1		http://selleckchem.com/products/Ranolazine(Ranexa).html	C24H33N3O4	Free Base	CVT 303, RS 43285-003	COC1=CC=CC=C1OCC(O)CN2CCN(CC2)CC(=O)NC3=C(C)C=CC=C3C	2.991	3	2	9
S1808	Nifedipine	in 10mM DMSO	Calcium Channel	Transmembrane Transporters	Nifedipine is a dihydropyridine calcium channel blocker, used to lower hypertension and to treat angina.	346.33	21829-25-4	69	199.23	<1		http://selleckchem.com/products/Nifedipine(Adalat).html	C17H18N2O6	free base	N/A	COC(=O)C1=C(C)NC(=C(C1C2=C(C=CC=C2)[N+]([O-])=O)C(=O)OC)C	1.766	4	1	6
S1813	Amlodipine Besylate	in 10mM DMSO	Calcium Channel	Transmembrane Transporters	Amlodipine Besylate is a long-acting calcium channel blocker, used to lower blood pressure and prevent chest pain.	567.05	111470-99-6	113	199.28	<1		http://selleckchem.com/products/Amlodipine-besylate(Norvasc).html	C26H31ClN2O8S	Besylate	N/A	CCOC(=O)C1=C(COCCN)NC(=C(C1C2=C(Cl)C=CC=C2)C(=O)OC)C.O[S](=O)(=O)C3=CC=CC=C3	2.739	5	2	11
S1865	Diltiazem HCl	in 10mM DMSO	Calcium Channel	Transmembrane Transporters	Diltiazem HCl (Tiazac) is a benzothiazepine derivative with vasodilating action due to its antagonism of the actions of the calcium ion in membrane functions.	450.98	33286-22-5	90	199.57	90	199.57	http://selleckchem.com/products/Diltiazem-HCl(Tiazac).html	C22H27ClN2O4S	Hydrochloride	RG 83606 HCl	Cl.COC1=CC=C(C=C1)C2SC3=C(C=CC=C3)N(CCN(C)C)C(=O)C2OC(C)=O	3.475	4	0	7
S1885	Felodipine	in 10mM DMSO	Calcium Channel	Transmembrane Transporters	Felodipine is a selective L-type Ca2+ channel blocker with IC50 of 0.15 nM.	384.25	72509-76-3	77	200.39	<1		http://selleckchem.com/products/Felodipine(Plendil).html	C18H19Cl2NO4	free base	CGH-869	CCOC(=O)C1=C(C)NC(=C(C1C2=CC=CC(=C2Cl)Cl)C(=O)OC)C	3.549	4	1	6
S1905	Amlodipine	in 10mM DMSO	Calcium Channel	Transmembrane Transporters	Amlodipine is a long-acting calcium channel blocker, used to lower blood pressure and prevent chest pain.	408.88	88150-42-9	82	200.55	<1		http://selleckchem.com/products/Amlodipine(Norvasc).html	C20H25ClN2O5	free base	UK-48340	CCOC(=O)C1=C(COCCN)NC(=C(C1C2=C(Cl)C=CC=C2)C(=O)OC)C	1.576	5	2	10
S1994	Lacidipine	in 10mM DMSO	Calcium Channel	Transmembrane Transporters	Lacidipine is a L-type calcium channel blocker, used for treating high blood pressure.	455.54	103890-78-4	91	199.76	<1		http://selleckchem.com/products/lacidipine-lacipil-motens.html	C26H33NO6	free base	GX-1048, GR-43659X, SN-305	CCOC(=O)C1=C(C)NC(=C(C1C2=C(C=CC=C2)\C=C\C(=O)OC(C)(C)C)C(=O)OCC)C	3.824	6	1	11
S2017	Benidipine HCl	in 10mM DMSO	Calcium Channel	Transmembrane Transporters	Benidipine HCl is a hydrochloride salt form of benidipine which is a dihydropyridine calcium channel blocker.	542.02	91599-74-5	8	14.76	<1		http://selleckchem.com/products/benidipine-hydrochloride.html	C28H32ClN3O6	Hydrochloride	KW-3049	Cl.COC(=O)C1=C(C)NC(=C(C1C2=CC(=CC=C2)[N+]([O-])=O)C(=O)OC3CCCN(C3)CC4=CC=CC=C4)C	4.36	4	1	9
S2030	Flunarizine 2HCl	in 10mM DMSO	Calcium Channel	Transmembrane Transporters	Flunarizine 2HCl is a dihydrochloride salt form which is a calcium channel blocker with a Ki of 68 nM.	477.42	30484-77-6	5	10.47	<1		http://selleckchem.com/products/flunarizine-dihydrochloride.html	C26H28Cl2F2N2	2HCl	KW-3149, R14950	Cl.Cl.FC1=CC=C(C=C1)C(N2CCN(CC2)C\C=C\C3=CC=CC=C3)C4=CC=C(F)C=C4	6.699	0	0	6
S2080	Clevidipine Butyrate	in 10mM DMSO	Calcium Channel	Transmembrane Transporters	Clevidipine Butyrate is a dihydropyridine calcium channel blocker, uses as an agent for the reduction of blood pressure.	456.32	167221-71-8	91	199.42	<1		http://selleckchem.com/products/cleviprex-clevidipine.html	C21H23Cl2NO6	free base	N/A	CCCC(=O)OCOC(=O)C1=C(C)NC(=C(C1C2=CC=CC(=C2Cl)Cl)C(=O)OC)C	4.145	6	1	10
S2403	Tetrandrine	in 10mM DMSO	Calcium Channel	Transmembrane Transporters	Tetrandrine, a bis-benzylisoquinoline alkaloid derived from Stephania tetrandra, is a calcium channel blocker.	622.75	518-34-3	7	11.24	<1		http://www.selleck.cn/products/Tetrandrine-Fanchinine.html	C38H42N2O6	Free Base	Fanchinine	COC1=CC=C2CC3N(C)CCC4=CC(=C(OC)C(=C34)OC5=C(OC)C=C6CCN(C)C(CC7=CC=C(OC1=C2)C=C7)C6=C5)OC	7.218	6	0	4
S2415	Astragaloside A	in 10mM DMSO	Calcium Channel	Transmembrane Transporters	Astragaloside A (Astragaloside IV) is the primary pure saponin isolated from Astragalus membranaceus, which has been widely used for the treatment of cardiovascular diseases.	784.97	83207-58-3	100	127.39	<1		http://selleckchem.com/products/astragaloside-a.html	C41H68O14	free base	N/A	CC(C)(O)C1CCC(C)(O1)C2C(O)CC3(C)C4CC(OC5OC(CO)C(O)C(O)C5O)C6C(C)(C)C(CCC67CC47CCC23C)OC8OCC(O)C(O)C8O	-0.348	5	8	7
S2446	Levosimendan	in 10mM DMSO	Calcium Channel	Transmembrane Transporters	Levosimendan is a calcium sensitizer acting through calcium-dependent binding to cardiac troponin C (cTnC), provides treatment for heart failure.	280.28	141505-33-1	56	199.8	<1		http://selleckchem.com/products/levosimendan.html	C14H12N6O	free base	N/A	CC1CC(=O)NN=C1C2=CC=C(NN=C(C#N)C#N)C=C2	1.486	3	2	3
S2481	Manidipine	in 10mM DMSO	Calcium Channel	Transmembrane Transporters	Manidipine is a calcium channel blocker (dihydropyridine type) that is used clinically as an antihypertensive.	610.7	89226-50-6	122	199.77	<1		http://selleckchem.com/products/Manidipine(Manyper).html	C35H38N4O6	free base	N/A	COC(=O)C1=C(C)NC(=C(C1C2=CC=CC(=C2)[N+]([O-])=O)C(=O)OCCN3CCN(CC3)C(C4=CC=CC=C4)C5=CC=CC=C5)C	5.058	4	1	12
S2482	Manidipine 2HCl	in 10mM DMSO	Calcium Channel	Transmembrane Transporters	Manidipine 2HCl is a HCl salt form of Manidipine, which is a calcium channel blocker with IC50 of 2.6 nM, used clinically as an antihypertensive. Phase 4.	683.62	89226-75-5	21	30.72	<1		http://selleckchem.com/products/Manidipine-dihydrochloride(CV-4093).html	C35H40Cl2N4O6	Dihydrochloride	CV-4093	Cl.Cl.COC(=O)C1=C(C)NC(=C(C1C2=CC=CC(=C2)[N+]([O-])=O)C(=O)OCCN3CCN(CC3)C(C4=CC=CC=C4)C5=CC=CC=C5)C	5.822	4	1	12
S2573	Tetracaine HCl	in 10mM DMSO	Calcium Channel	Transmembrane Transporters	Tetracaine HCl is a hydrochloride salt form of tetracaine which is a potent local anaesthetic and a channel function allosteric inhibitor.	300.82	136-47-0	60	199.45	60	199.45	http://selleckchem.com/products/tetracaine-hydrochloride-pontocaine.html	C15H25ClN2O2	Hydrochloride	Amethocalne HCl	Cl.CCCCNC1=CC=C(C=C1)C(=O)OCCN(C)C	3.343	2	1	9
S2721	Nilvadipine	in 10mM DMSO	Calcium Channel	Transmembrane Transporters	Nilvadipine is a potent calcium channel blocker with an IC50 of 0.03 nM.	385.37	75530-68-6	77	199.81	<1		http://selleckchem.com/products/nilvadipine-arc029.html	C19H19N3O6	free base	ARC029, FR34235	COC(=O)C1=C(NC(=C(C1C2=CC=CC(=C2)[N+]([O-])=O)C(=O)OC(C)C)C)C#N	2.087	4	1	7
S3045	Cinepazide maleate	in 10mM DMSO	Calcium Channel	Transmembrane Transporters	Cinepazide maleate is a maleate salt form of cinepazide which is a vasodilator.	533.57	26328-04-1	107	200.54	107	200.54	http://selleckchem.com/products/cinepazide-maleate.html	C26H35N3O9	Maleate	N/A	COC1=C(OC)C(=CC(=C1)/C=C/C(=O)N2CCN(CC2)CC(=O)N3CCCC3)OC.OC(=O)\C=C/C(O)=O	-1.65	7	0	9
S3053	Azelnidipine	in 10mM DMSO	Calcium Channel	Transmembrane Transporters	Azelnidipine is a dihydropyridine calcium channel blocker.	582.65	123524-52-7	117	200.81	<1		http://selleckchem.com/products/azelnidipine.html	C33H34N4O6	free base	UR-12592	CC(C)OC(=O)C1=C(C)NC(=C(C1C2=CC=CC(=C2)[N+]([O-])=O)C(=O)OC3CN(C3)C(C4=CC=CC=C4)C5=CC=CC=C5)N	4.941	4	2	11
S3674	Levamlodipine	in 10mM DMSO	Calcium Channel	Transmembrane Transporters	Levamlodipine is a pharmacologically active enantiomer of amlodipine which belongs to the dihydropyridine group of calcium channel blocker. It acts on the L-type of calcium channels and its treatment results in vasodilation and a fall in blood pressure.	408.88	103129-82-4	81	198.1	81	198.1	http://selleckchem.com/products/levamlodipine.html	C20H25ClN2O5	free base	S-amlodipine	CCOC(=O)C1=C(COCCN)NC(=C(C1C2=CC=CC=C2Cl)C(=O)OC)C	1.576	5	2	10
S3682	Ethyl 3-Aminobenzoate methanesulfonate	in 10mM DMSO	Calcium Channel	Transmembrane Transporters	Ethyl 3-Aminobenzoate can block the generation of action potentials via voltage-dependent Na+-channels and usually used for anesthesia, sedation, or euthanasia of fish.	261.29	886-86-2	52	199.01	52	199.01	http://selleckchem.com/products/ethyl-3-aminobenzoate-methanesulfonate.html	C10H15NO5S	methanesulfonate	Ethyl m-Aminobenzoate, NSC 93790, Tricaine methanesulfonate	CCOC(=O)C1=CC(=CC=C1)N.C[S](O)(=O)=O	0.873	2	1	3
S3700	DHBP dibromide	in 10mM DMSO	Calcium Channel	Transmembrane Transporters	DHBP, a viologen for electrochromic memory display agent, inhibits the calcium release induced by 2 mM caffeine and 2 μg/ml polylysine with an IC50 value of 5 μg/ml and 4 μg/ml respectively.	514.38	6159-05-3	100	194.41	100	194.41	http://selleckchem.com/products/dhbp-dibromide.html	C24H38Br2N2	dibromide	1, 1'-diheptyl-4, 4'-bipyridinium dibromide	[Br-].[Br-].CCCCCCC[N+]1=CC=C(C=C1)C2=CC=[N+](CCCCCCC)C=C2	3.116	0	0	13
S3809	Imperatorin	in 10mM DMSO	Calcium Channel	Transmembrane Transporters	Imperatorin, a naturally occurring psoralen-type furanocoumarin, is a potent myorelaxant agent and acts as a calcium antagonist on vascular smooth muscle.	270.28	482-44-0	54	199.79			http://selleckchem.com/products/imperatorin.html	C16H14O4	free base	Ammidin, Marmelosin, Pentosalen, 8-Isoamylenoxypsoralen, 8-Isopentenyloxypsoralene	CC(C)=CCOC1=C2OC(=O)C=CC2=CC3=C1OC=C3	3.652	4	0	3
S3883	Protopine	in 10mM DMSO	Calcium Channel	Transmembrane Transporters	Protopine, an alkaloid present in different plants, has been shown to exhibit a number of activities, such as inhibition of calcium influx through both voltage and receptor-operated channels and inhibition of rabbit blood platelet aggregation. It also possesses anti-cholinergic and anti-histaminic as well as anti-bacterial activities.	353.37	130-86-9	30	84.9			http://selleckchem.com/products/protopine.html	C20H19NO5	free base	Corydinine, Fumarine, Biflorine, Macleyine	CN1CCC2=C(C=C3OCOC3=C2)C(=O)CC4=C(C1)C5=C(OCO5)C=C4	2.953	5	0	0
S4084	Lomerizine 2HCl	in 10mM DMSO	Calcium Channel	Transmembrane Transporters	Lomerizine dihydrochloride is a relatively new L- and T-type calcium channel blocker used in the treatment of migraine.	541.46	101477-54-7	100	184.69	<1		http://selleckchem.com/products/lomerizine-hcl.html	C27H32Cl2F2N2O3	Dihydrochloride	KB-2796	Cl.Cl.COC1=C(OC)C(=C(CN2CCN(CC2)C(C3=CC=C(F)C=C3)C4=CC=C(F)C=C4)C=C1)OC	6.182	3	0	8
S4181	Nicardipine HCl	in 10mM DMSO	Calcium Channel	Transmembrane Transporters	Nicardipine is a dihydropyridine calcium-channel blocking agent used for the treatment of vascular disorders.	515.99	54527-84-3	100	193.8	<1		http://selleckchem.com/products/nicardipine-hcl.html	C26H30ClN3O6	Hydrochloride	RS-69216	Cl.COC(=O)C1=C(C)NC(=C(C1C2=CC(=CC=C2)[N+]([O-])=O)C(=O)OCCN(C)CC3=CC=CC=C3)C	3.87	4	1	11
S4202	Verapamil HCl	in 10mM DMSO	Calcium Channel	Transmembrane Transporters	Verapamil HCl is an L-type calcium channel blocker that is a class IV anti-arrhythmia agent.	491.06	152-11-4	98	199.57	50	101.82	http://selleckchem.com/products/verapami-hcl.html	C27H39ClN2O4	Hydrochloride	N/A	Cl.COC1=CC=C(CCN(C)CCCC(C#N)(C(C)C)C2=CC=C(OC)C(=C2)OC)C=C1OC	5.916	4	0	13
S4597	Lercanidipine hydrochloride	in 10mM DMSO	Calcium Channel	Transmembrane Transporters	Lercanidipine is a calcium channel blocker of the dihydropyridine class.	648.19	132866-11-6	66	101.82	<1		http://selleckchem.com/products/lercanidipine-hydrochloride.html	C36H42ClN3O6	hydrochloride	Zanidip (hydrochloride), Masnidipine (hydrochloride)	Cl.COC(=O)C1=C(C)NC(=C(C1C2=CC=CC(=C2)[N+]([O-])=O)C(=O)OC(C)(C)CN(C)CCC(C3=CC=CC=C3)C4=CC=CC=C4)C	6.514	4	1	14
S4626	Ethosuximide	in 10mM DMSO	Calcium Channel	Transmembrane Transporters	Ethosuximide?is a?succinimide?anticonvulsant, used mainly in?absence seizures A calcium channel blocker.	141.17	77-67-8	28	198.34	28	198.34	http://selleckchem.com/products/ethosuximide.html	C7H11NO2	free base	N/A	CCC1(C)CC(=O)NC1=O	0.543	2	1	1
S4648	Dantrolene sodium hemiheptahydrate	in 10mM DMSO	Calcium Channel	Transmembrane Transporters	Dantrolene sodium hemiheptahydrate ia a skeletal muscle relaxant that acts by interfering with excitation-contraction coupling in the muscle fiber.	399.29	24868-20-0	14	35.06	<1		http://selleckchem.com/products/dantrolene-sodium.html	C20H26N2O2	Sodium salt hemiheptahydrate	Dantrolene sodium salt, Dantrium, Sodium dantrolene	CCC1CN2CCC1CC2C(O)C3=C4C=C(OC)C=CC4=NC=C3	3.124	2	1	4
S4727	Cinnarizine	in 10mM DMSO	Calcium Channel	Transmembrane Transporters	Cinnarizine is a medication derivative of piperazine, and characterized as an antihistamine and a calcium channel blocker.	368.51	298-57-7	73	198.1	<1		http://selleckchem.com/products/cinnarizine.html	C26H28N2	free base	Stugeron|Dimitronal|Stutgin|Cinarizine	C1CN(CCN1C\C=C\C2=CC=CC=C2)C(C3=CC=CC=C3)C4=CC=CC=C4	5.524	0	0	6
S4977	Efonidipine	in 10mM DMSO	Calcium Channel	Transmembrane Transporters	Efonidipine is an L- and T-type calcium channel blocker leading to vasodilation and decreased automaticity of the heart. It also suppresses aldosterone secretion from the adrenal.	631.66	111011-63-3	100	158.31			http://selleckchem.com/products/efonidipine.html	C34H38N3O7P	free base	NZ-105	CC1=C(C(C2=CC(=CC=C2)[N+]([O-])=O)C(=C(C)N1)[P]3(=O)OCC(C)(C)CO3)C(=O)OCCN(CC4=CC=CC=C4)C5=CC=CC=C5	4.956	4	1	11
S5478	Dantrolene sodium	in 10mM DMSO	calcium channel	Others	Dantrolene Sodium, an inhibitor of calcium channel proteins that markedly suppresses the release of calcium previously sequestered by skeletal, but not cardiac, muscle sarcoplasmic reticulum. In the intact skeletal muscle, dantrolene sodium acts at a site	336.23	14663-23-1	67	199.27	-1	-2.97	http://selleckchem.com/products/.html	C14H9N4NaO5	free base	sodium;3-[(E)-[5-(4-nitrophenyl)furan-2-yl]methylideneamino]-5-oxo-4H-imidazol-2-olate DANTROLENE SODIUM Dantrolene sodium salt Dantrium Sodium dantrolene 14663-23-1 Dantrolene (sodium) Dantrolene sodium anhydrous UNII-28F0G1E0VF Dantamacrin Dantrix Dantr	[Na+].[O-]C1=NC(=O)CN1/N=C/C2=CC=C(O2)C3=CC=C(C=C3)[N+]([O-])=O	1.769	4	0	4
S5514	Lanthanum(III) chloride heptahydrate	in 10mM DMSO	Calcium Channel	Transmembrane Transporters	Lanthanum(III) chloride is the inorganic compound used in biochemical research to block the activity of divalent cation channels, mainly calcium channels.	371.37	10025-84-0	50	134.64			http://selleckchem.com/products/lanthanum-iii-chloride-heptahydrate.html	Cl3H14LaO7	salt	N/A	O.O.O.O.O.O.O.Cl[La](Cl)Cl	0.006	0	0	0
S5861	Lercanidipine	in 10mM DMSO	Calcium Channel	Transmembrane Transporters	Lercanidipine is a vasoselective dihydropyridine calcium antagonist used for the treatment of essential hypertension.	611.73	100427-26-7	55	89.91	1	1.63	http://www.selleckchem.com/products/lercanidipine.html	C36H41N3O6	Free Base	N/A	COC(=O)C1=C(C)NC(=C(C1C2=CC=CC(=C2)[N+]([O-])=O)C(=O)OC(C)(C)CN(C)CCC(C3=CC=CC=C3)C4=CC=CC=C4)C	6.132	4	1	14
S6473	Pinaverium bromide	in 10mM DMSO	Calcium Channel	Transmembrane Transporters	Pinaverium bromide acts as a calcium channel blocker and is useful for functional gastrointestinal disorders.	591.42	53251-94-8	100	169.08	16	27.05	http://www.selleck.cn/products/pinaverium-bromide.html	C26H41Br2NO4	bromide	icosapentaenoic acid	[Br-].COC1=C(OC)C=C(C[N+]2(CCOCCC3CCC4CC3C4(C)C)CCOCC2)C(=C1)Br	1.114	4	0	10
S7924	Bay K 8644	in 10mM DMSO	Calcium Channel	Transmembrane Transporters	Bay K 8644 is a potent, selective activator of L-type Ca2+ channel with IC50 of 17.3 nM.	356.3	71145-03-4	71	199.27	<1		http://selleckchem.com/products/bay-k-8644.html	C16H15F3N2O4	free base	N/A	COC(=O)C1=C(C)NC(=C(C1C2=C(C=CC=C2)C(F)(F)F)[N+]([O-])=O)C	2.673	2	1	5
S8380	YM-58483 (BTP2)	in 10mM DMSO	Calcium Channel	Transmembrane Transporters	YM-58483/BTP2 is a blocker of store-operated Ca2+ entry (SOCE), which regulates the activation of non-excitable cells such as lymphocytes.	421.32	223499-30-7	84	199.37	<1		http://selleckchem.com/products/ym-58483-btp2.html	C15H9F6N5OS	free base	N/A	CC1=C(SN=N1)C(=O)NC2=CC=C(C=C2)[N]3N=C(C=C3C(F)(F)F)C(F)(F)F	4.564	4	1	5
S9566	Bepridil hydrochloride	in 10mM DMSO	Calcium Channel	Transmembrane Transporters	Bepridil hydrochloride is an anti-anginal drug classified as a calcium channel blocker. It also blocks multiple other ion channels, including sodium and potassium channels.	421.02	74764-40-2	41	97.38	-1		http://www.selleckchem.com/products/bepridil-hydrochloride.html	C24H37ClN2O2	hydrochloride	N/A	O.Cl.CC(C)COCC(CN(CC1=CC=CC=C1)C2=CC=CC=C2)N3CCCC3	5.439	1	0	10
S2436	Pranidipine	in 10mM DMSO	Calcium Channel	Transmembrane Transporters	Pranidipine is a new 1,4-dihydropyridine calcium channel blocker. Pranidipine can enhance cyclic GMP-independent nitric oxide-induced relaxation of the rat aorta.	448.47	99522-79-9	90	200.68	<1		http://www.selleck.cn/products/pranidipine.html	C25H24N2O6	Free Base	Acalas, OPC 13340	COC(=O)C1=C(C)NC(=C(C1C2=CC=CC(=C2)[N+]([O-])=O)C(=O)OC\C=C\C3=CC=CC=C3)C	3.817	4	1	9
S0016	SN-6	in 10mM DMSO	Calcium Channel	Transmembrane Transporters	SN-6 is a selective Na+/Ca2+ exchanger (NCX) inhibitor. SN-6 inhibits NCX1, NCX2, and NCX3 with IC50 of 2.9 μM, 16 μM and 8.6 μM, respectively. SN-6 abolishes acetylcholine (ACh)-induced vasodilation.	402.46	415697-08-4	80	198.78	<1		http://www.selleckchem.com/products/sn-6.html	C20H22N2O5S	free base	N/A	CCOC(=O)C1CSC(CC2=CC=C(OCC3=CC=C(C=C3)[N+]([O-])=O)C=C2)N1	3.715	3	1	9
S0973	Wilforgine	in 10mM DMSO	Calcium Channel	Transmembrane Transporters	Wilforgine, one of the major bioactive sesquiterpene alkaloids in Tripterygium wilfordii Hook. F., induces microstructural and ultrastructural changes in the muscles of M. separata larvae, and the sites of action are proposed to be calcium receptors or channels in the muscular system.	857.81	37239-47-7	100	116.58	-1		http://www.selleckchem.com/products/wilforgine.html	C41H47NO19	free base	N/A	CC1CCC2=C(C=CC=N2)C(=O)OCC3(C)OC45C(OC(C)=O)C3C(OC(C)=O)C(OC(C)=O)C4(COC(C)=O)C(OC(C)=O)C(OC(=O)C6=COC=C6)C(OC1=O)C5(C)O	0.609	19	0	14
S3236	Mesaconitine	in 10mM DMSO	Calcium Channel	Transmembrane Transporters	Mesaconitine, one of the aconite alkaloids in Aconiti tuber, increases the [Ca2+]i level in endothelial cells by influx of Ca2+ from extracellular spaces.	631.71	2752-64-9	12	19	-1		http://www.selleckchem.com/products/mesaconitine.html	C33H45NO11	free base	N/A	COCC12CN(C)C3C4C(OC)C1C3(C(CC2O)OC)C5CC6(O)C(OC)C(O)C4(OC(C)=O)C5C6OC(=O)C7=CC=CC=C7	-1.327	8	2	10
S0000	Cav 2.2 blocker 1	in 10mM DMSO	Calcium Channel	Transmembrane Transporters	Cav 2.2 blocker 1 (compound 9) is a N-type calcium channel (Cav 2.2) blocker for the treatment of pain with IC50 of 0.001 μM.	424.96	1567335-29-8	12	28.24	<1		https://www.selleckchem.com/products/cav-2-2-blocker-1.html	C25H29ClN2O2	Free Base	compound 9	COC1=CC=CC=C1[N]2N=C(C=C2C3=CC=C(Cl)C=C3)C4CC(C)(C)OC(C)(C)C4	6.318	3	0	4
S0870	Barnidipine	in 10mM DMSO	Calcium Channel	Transmembrane Transporters	Barnidipine (Libradin, Mepirodipine, Vasexten, YM-09730-5, Cyress, Hypoca, Oldeca) is an antihypertensive drug that belongs to the dihydropyridine (DHP) group of calcium antagonist (CaA) with Ki of 0.21 nM for [3H]nitrendipine binding sites.	491.54	104713-75-9	98	199.37	<1		https://www.selleckchem.com/products/barnidipine.html	C27H29N3O6	Free Base	Libradin, Mepirodipine, Vasexten, YM-09730-5, Cyress, Hypoca, Oldeca	COC(=O)C1=C(C)NC(=C(C1C2=CC(=CC=C2)[N+]([O-])=O)C(=O)OC3CCN(C3)CC4=CC=CC=C4)C	3.398	4	1	9
S5191	Cinacalcet	in 10mM DMSO	Calcium Channel	Transmembrane Transporters	Cinacalcet (AMG073, Sensipar, Cin) is an orally active, allosteric agonist of receptors for calcium (CaR) that increases the sensitivity of the CaR to Ca.	357.41	226256-56-0	The physical form of the compound is liquid, which can be dissolved in any proportion.				http://www.selleckchem.com/products/cinacalcet.html	C22H22F3N	Free Base	AMG073, Sensipar, Cin	CC(NCCCC1=CC(=CC=C1)C(F)(F)F)C2=CC=CC3=CC=CC=C23	5.956	0	1	7
S5898	Efonidipine hydrochloride monoethanolate	in 10mM DMSO	Calcium Channel	Transmembrane Transporters	Efonidipine (NZ-105) hydrochloride monoethanolate is an L- and T-type calcium channel blocker leading to vasodilation and decreased automaticity of the heart. Efonidipine hydrochloride monoethanolate also suppresses aldosterone secretion from the adrenal.	714.18	111011-76-8	100	140.02	<1		http://www.selleckchem.com/products/efonidipine-hydrochloride-monoethanolate.html	C36H45ClN3O8P	Hydrochloride monoethanolate	NZ-105 hydrochloride monoethanolate	Cl.CCO.CC1=C(C(C2=CC(=CC=C2)[N+]([O-])=O)C(=C(C)N1)[P]3(=O)OCC(C)(C)CO3)C(=O)OCCN(CC4=CC=CC=C4)C5=CC=CC=C5	5.329	4	2	11
S5966	Amlodipine maleate	in 10mM DMSO	Calcium Channel	Transmembrane Transporters	Amlodipine (Amvaz, UK-48340) maleate is a long-acting calcium channel blocker, used to lower blood pressure and prevent chest pain.	524.95	88150-47-4	100	190.49	<1		http://www.selleckchem.com/products/amlodipine-maleate.html	C24H29ClN2O9	Maleate	Amvaz, UK-48340 maleate	CCOC(=O)C1=C(COCCN)NC(=C(C1C2=CC=CC=C2Cl)C(=O)OC)C.OC(=O)\C=C/C(O)=O	-0.864	7	2	12
S9842	MCU-i4	in 10mM DMSO	Calcium Channel	Transmembrane Transporters	MCU-i4 is a negative modulator of the mitochondrial calcium uniporter (MCU) complex that directly binds a specific cleft in MICU1 and decreases mitochondrial Ca2+ influx.	377.48	371924-24-2	10	26.49	<1	0	http://www.selleckchem.com/products/mcu-i4.html	C23H27N3O2	Free Base	N/A	CCOC(=O)C1=C(NC2=CC=C(C=C2)N(CC)CC)C3=C(C=CC(=C3)C)N=C1	5.116	3	1	8
S2491	Nitrendipine	in 10mM DMSO	Calcium Channel,Autophagy	Transmembrane Transporters	Nitrendipine is a dihydropyridine calcium channel blocker with an IC50 of 95 nM.	360.37	39562-70-4	72	199.79	<1		http://selleckchem.com/products/Nitrendipine.html	C18H20N2O6	free base	Bayotensin	CCOC(=O)C1=C(C)NC(=C(C1C2=CC(=CC=C2)[N+]([O-])=O)C(=O)OC)C	2.115	4	1	7
S6920	SEA0400	in 10mM DMSO	Calcium Channel. Sodium Channel. ERK. p38 MAPK. ROS	Transmembrane Transporters	SEA0400 is a selective and potent inhibitor of the Na+-Ca2+ exchanger (NCX) that inhibits Na+-dependent Ca2+ uptake in cultured neurons, astrocytes, and microglia with IC50 of 33 nM, 5.0 nM and 8.3 nM, respectively. SEA0400 prevents sodium nitroprusside (SNP) from increasing ERK and p38 MAPK phosphorylation and production of reactive oxygen species (ROS) in an extracellular Ca(2+)-dependent manne…	371.38	223104-29-8	74	199.26	<1		https://www.selleckchem.com/products/sea0400.html	C21H19F2NO3	Free Base	N/A	CCOC1=CC=C(OC2=CC=C(OCC3=C(F)C=CC(=C3)F)C=C2)C(=C1)N	4.954	3	1	7
S3766	Tanshinone IIA sulfonate (sodium)	in 10mM DMSO	CaMK	Neuronal Signaling	Sodium tanshinone IIA sulfonate (STS) is a water-soluble derivative of tanshinone IIA isolated as the main pharmacologically active natural compound from a traditional Chinese herbal medicine, the dried root of Salvia miltiorrhiza Bunge known as Danshen a potent negative allosteric modulator of the human purinergic receptor P2X7.	396.39	69659-80-9	79	199.3			http://selleckchem.com/products/tanshinone-iia-sulfonate-sodium.html	C19H17NaO6S	sodium salt	N/A	[Na+].CC1=C(OC2=C1C(=O)C(=O)C3=C2C=CC4=C3CCCC4(C)C)[S]([O-])(=O)=O	1.873	3	0	1
S1238	Tamoxifen	in 10mM DMSO	Estrogen/progestogen Receptor,Autophagy	Angiogenesis	Tamoxifen is an antagonist of the estrogen receptor in breast tissue.	371.51	10540-29-1	74	199.19	<1		http://selleckchem.com/products/Nolvadex.html	C32H37NO8	Free Base	ICI 46474	CC/C(C1=CC=CC=C1)=C(C2=CC=CC=C2)/C3=CC=C(OCCN(C)C)C=C3.OC(=O)CC(O)(CC(O)=O)C(O)=O	1.966	4	0	13
S0713	S107 hydrochloride	in 10mM DMSO	FKBP	Apoptosis	S107 hydrochloride is a specific stabilizer of RyR2 (type 2 ryanodine receptor)/FKBP12.6 (FK506 binding protein 12.6) complex that affects Ca2+ signaling.	245.77	1357476-46-0	24	97.65	49	199.37	http://www.selleckchem.com/products/s107-hydrochloride.html	C11H16ClNOS	Hydrochloride	N/A	Cl.COC1=CC2=C(SCCN(C)C2)C=C1	2.629	1	0	1
S3143	Pyruvic acid	in 10mM DMSO	LDH. Casein Kinase. ATPase.	Metabolism	Pyruvic acid (Acetylformic acid) is an important organic chemical intermediate that plays a role in cardiomyocyte pathophysiology and therapy. Pyruvic acid markedly increases the level of lactate dehydrogenase (LDH) and creatine kinase (CK) and reduces the level of Ca2+Mg2+-ATPase and Na+K+-ATPase.	88.06	127-17-3	The physical form of the compound is liquid, which can be dissolved in any proportion.				https://www.selleckchem.com/products/pyruvic-acid.html	C3H4O3	Free Base	Acetylformic acid	CC(=O)C(O)=O	-0.329	2	0	1
S9315	Praeruptorin A	in 10mM DMSO	NF-κB	NF-κB	Praeruptorin A may exert antiinflammatory effects in vitro in LPS-stimulated RAW 264.7 macrophages through inhibition of NF-κB signal pathway activation. Praeruptorin A and praeruptorin C can significantly up-regulate UGT1A1 expression in HepG2 cells partially via the CAR-mediated pathway. (+)-Praeruptorin A exerts distinct relaxant effects on isolated rat aorta rings, which may be mainly attribu…	386.4	73069-25-7	77	199.28				C21H22O7	free base		C\C=C(C)/C(=O)OC1C(OC(C)=O)C2=C(OC1(C)C)C=CC3=C2OC(=O)C=C3	3.502	7	0	5
S3931	Ginsenoside Rd	in 10mM DMSO	Others	Others	Ginsenoside Rd, a minor ginseng saponin, has several pharmacological activities such as immunosuppressive activity, anti-inflammatory activity, immunological adjuvant, anti-cancer activity and wound-healing activity.	947.15	52705-93-8	90	95.02			http://selleckchem.com/products/ginsenoside-rd.html	C48H82O18	free base	Panaxoside Rd, Sanchinoside Rd	CC(C)=CCCC(C)(OC1OC(CO)C(O)C(O)C1O)C2CCC3(C)C2C(O)CC4C5(C)CCC(OC6OC(CO)C(O)C(O)C6OC7OC(CO)C(O)C(O)C7O)C(C)(C)C5CCC34C	0.548	6	12	13
S4353	Terfenadine	in 10mM DMSO	Others	Others	Terfenadine is an antihistamine, generally completely metabolizes to the active form fexofenadine in the liver by the enzyme cytochrome P450 CYP3A4 isoform.	471.67	50679-08-8	94	199.29	<1	0	http://www.selleckchem.com/products/terfenadine.html	C32H41NO2	Free Base	N/A	CC(C)(C)C1=CC=C(C=C1)C(O)CCCN2CCC(CC2)C(O)(C3=CC=CC=C3)C4=CC=CC=C4	6.498	0	1	9
S4931	Propiverine hydrochloride	in 10mM DMSO	Others	Others	Propiverine is an anticholinergic drug used for the treatment of overactive bladder and urinary incontinence.	403.94	54556-98-8	80	198.05			http://selleckchem.com/products/propiverine-hydrochloride.html	C23H30ClNO3		N/A	Cl.CCCOC(C(=O)OC1CCN(C)CC1)(C2=CC=CC=C2)C3=CC=CC=C3	4.388	3	0	8
S5255	Nicardipine	in 10mM DMSO	Others	Others	Nicardipine(YC-93) is a calcium channel blocker that has been widely used to control blood pressure in severe hypertension following events such as ischemic stroke, traumatic brain injury, and intracerebral hemorrhage.	479.52	55985-32-5	95	198.11	30	62.56	http://selleckchem.com/products/.html	C26H29N3O6		YC-93	COC(=O)C1=C(C)NC(=C(C1C2=CC=CC(=C2)[N+]([O-])=O)C(=O)OCCN(C)CC3=CC=CC=C3)C	3.488	4	1	11
S5567	Trimethadione	in 10mM DMSO	Others	Others	Trimethadione is an oxazolidinedione anticonvulsant and often used to treat epileptic conditions that are resistant to other treatments.	143.14	127-48-0	28	195.61			http://selleckchem.com/products/trimethadione.html	C6H9NO3		N/A	CN1C(=O)OC(C)(C)C1=O	0.488	3	0	0
S9151	Praeruptorin E	in 10mM DMSO	Others	Others	Praeruptorin C and E can relax swine coronary artery and decrease contractility in guinea-pig left atria, these effects are similar in many respects to those displayed by drugs that have calcium entry blocking activity. Praeruptorin D and E can protect mice from hydrochloric acid (HCl)-induced lung injury by inhibiting polymorphonuclear leukocytes (PMNs) influx, IL-6 release and protein exudation…	428.47	78478-28-1	34.6	80.75				C24H28O7	free base		C\C=C(C)/C(=O)OC1C(OC(=O)CC(C)C)C2=C3OC(=O)C=CC3=CC=C2OC1(C)C	4.877	7	0	7
S1574	Doramapimod (BIRB 796)	in 10mM DMSO	p38 MAPK	MAPK	Doramapimod (BIRB 796) is a pan-p38 MAPK inhibitor with IC50 of 38 nM, 65 nM, 200 nM and 520 nM for p38α/β/γ/δ in cell-free assays, and binds p38α with Kd of 0.1 nM in THP-1 cells, 330-fold greater selectivity versus JNK2, weak inhibition for c-RAF, Fyn and Lck, insignificant inhibition of ERK-1, SYK, IKK2.	527.66	285983-48-4	100	189.52	<1		http://selleckchem.com/products/BIRB-796-(Doramapimod).html	C31H37N5O3	free base	N/A	CC1=CC=C(C=C1)[N]2N=C(C=C2NC(=O)NC3=CC=C(OCCN4CCOCC4)C5=C3C=CC=C5)C(C)(C)C	5.907	4	2	8
S2114	Dronedarone HCl	in 10mM DMSO	Potassium Channel,Sodium Channel,Calcium Channel	Transmembrane Transporters	Dronedarone HCl is a multichannel blocker targeting potassium channel, sodium channel and calcium channel, used as an antiarrhythmic drug for treatment of atrial fibrillation (AF).	593.22	141625-93-6	80	134.86	<1		http://selleckchem.com/products/dronedarone-hcl-multaq.html	C31H45ClN2O5S	HCl	SR33589	Cl.CCCCN(CCCC)CCCOC1=CC=C(C=C1)C(=O)C2=C(CCCC)OC3=CC=C(N[S](C)(=O)=O)C=C23	7.397	5	1	18
S9400	Rhynchophylline	in 10mM DMSO	potassium voltage-gated channel subfamily H member 2	Others	Inhibition of LPS-stimulated NO release in rat cortical microglial cells assessed as nitrite accumulation	384.47	76-66-4	76	197.68				C22H28N2O4	free base		CCC1CN2CCC3(C2CC1\C(=C/OC)C(=O)OC)C(=O)NC4=CC=CC=C34	2.103	4	1	5
S1354	Lansoprazole	in 10mM DMSO	Proton Pump	Transmembrane Transporters	Lansoprazole is a proton-pump inhibitor (PPI) which prevents the stomach from producing gastric acid.	369.36	103577-45-3	74	200.35	<1		http://selleckchem.com/products/Lansoprazole.html	C16H14F3N3O2S	free base	A-65006, AG-1749	CC1=C(OCC(F)(F)F)C=CN=C1C[S](=O)C2=NC3=CC=CC=C3[NH]2	3.442	4	1	6
S2105	Pantoprazole	in 10mM DMSO	Proton Pump	Transmembrane Transporters	Pantoprazole is a proton pump inhibitor used for short-term treatment of erosion and ulceration of the esophagus caused by gastroesophageal reflux disease.	383.37	102625-70-7	76	198.24	<1		http://selleckchem.com/products/pantoprazole-protonix.html	C16H15F2N3O4S	free base	N/A	COC1=C(OC)C(=NC=C1)C[S](=O)C2=NC3=CC=C(OC(F)F)C=C3[NH]2	2.737	6	1	7
S3666	Ilaprazole	in 10mM DMSO	Proton Pump	Transmembrane Transporters	Ilaprazole is a new proton pump inhibitor (PPI) used in the treatment of dyspepsia, peptic ulcer disease (PUD), gastroesophageal reflux disease (GORD/GERD) and duodenal ulcer. It inhibits H+/K+-ATPase with an IC50 of 6.0 μM.	366.44	172152-36-2	73	199.21	<1		http://selleckchem.com/products/ilaprazole.html	C19H18N4O2S	free base	IY-81149	COC1=CC=NC(=C1C)C[S](=O)C2=NC3=C([NH]2)C=C(C=C3)[N]4C=CC=C4	3.311	4	1	5
S4099	Dexlansoprazole	in 10mM DMSO	Proton Pump	Transmembrane Transporters	Dexlansoprazole, the dextrorotatory enantiomer of lansoprazole, is a proton pump inhibitor (PPI) formulated to have dual delayed-release properties.	369.36	138530-94-6	74	200.35	<1		http://selleckchem.com/products/dexlansoprazole.html	C16H14F3N3O2S	free base	T 168390, TAK 390	CC1=C(C[S](=O)C2=NC3=C([NH]2)C=CC=C3)N=CC=C1OCC(F)(F)F	3.442	4	1	6
S4212	Tenatoprazole	in 10mM DMSO	Proton Pump	Transmembrane Transporters	Tenatoprazole is a prodrug of the proton pump inhibitor (PPI) class, which inhibits proton transport with IC50 of 3.2 μM.	346.4	113712-98-4	46	132.79	<1		http://selleckchem.com/products/tenatoprazole.html	C16H18N4O3S	free base	TU-199	COC1=CC=C2[NH]C(=NC2=N1)[S](=O)CC3=C(C)C(=C(C)C=N3)OC	2.488	6	1	5
S4538	Pantoprazole sodium	in 10mM DMSO	Proton Pump	Transmembrane Transporters	Pantoprazole is a proton pump inhibitor drug that inhibits gastric acid secretion. It works on gastric parietal cells to irreversibly inhibit (H+/K+)-ATPase function and suppress the production of gastric acid.	405.35	138786-67-1	81	199.83	81	199.83	http://selleckchem.com/products/pantoprazole-sodium.html	C16H14F2N3NaO4S	Free Base	SKF96022 sodium, BY-1023 sodium	[Na+].COC1=CC=NC(=C1OC)C[S](=O)C2=NC3=C([N-]2)C=CC(=C3)OC(F)F	2.883	6	0	7
S5058	Revaprazan Hydrochloride	in 10mM DMSO	Proton Pump	Transmembrane Transporters	Revaprazan Hydrochloride is a new reversible proton pump inhibitor with long-lasting acid-suppressive effects.	398.9	178307-42-1	16	40.11			http://selleckchem.com/products/revaprazan-hydrochloride.html	C22H24ClFN4		YH1885	Cl.CC1N(CCC2=C1C=CC=C2)C3=NC(=NC(=C3C)C)NC4=CC=C(F)C=C4	6.215	2	1	3
S5502	Ilaprazole sodium	in 10mM DMSO	Proton Pump	Transmembrane Transporters	Ilaprazole sodium is the sodium salt form of ilaprazole, which is a proton pump inhibitor.	388.42	172152-50-0	78	200.81	-1		http://www.selleckchem.com/products/iiaprazole-sodium.html	C19H17N4NaO2S	Sodium Salt	IY-81149 sodium	COC1=C(C)C(=NC=C1)C[S](=O)C2=NC3=C(C=CC(=C3)[N]4C=CC=C4)[N]2[Na]	3.414	4	0	5
S1389	Omeprazole	in 10mM DMSO	Proton Pump,Autophagy	Transmembrane Transporters	Omeprazole is a proton pump inhibitor, used to treat dyspepsia, peptic ulcer disease, gastroesophageal reflux disease, laryngopharyngeal reflux, and Zollinger–Ellison syndrome.	345.42	73590-58-6	69	199.76	<1		http://selleckchem.com/products/Omeprazole.html	C17H19N3O3S	free base	N/A	COC1=CC=C2[NH]C(=NC2=C1)[S](=O)CC3=C(C)C(=C(C)C=N3)OC	2.904	5	1	5
S2343	Phlorizin	in 10mM DMSO	SGLT	GPCR & G Protein	Phlorizin is a dihydrochalcone found in the bark of pear (Pyrus communis), apple, cherry and other fruit trees.	436.41	60-81-1	87	199.35	<1		http://selleckchem.com/products/Phlorizin(Phloridzin).html	C21H24O10	free base	Phloridzin	OCC1OC(OC2=C(C(=O)CCC3=CC=C(O)C=C3)C(=CC(=C2)O)O)C(O)C(O)C1O	0.827	3	7	7
S1811	Amiloride HCl	in 10mM DMSO	Sodium Channel,Calcium Channel	Transmembrane Transporters	Amiloride is a selective T-type calcium channel blocker, an epithelial sodium channel blocker and a selective inhibitor of urokinase plasminogen activator (uPA)(Ki=7 μM).	266.09	2016-88-8	53	199.18	6	22.55	http://selleckchem.com/products/Amiloride-hydrochloride(Midamor).html	C6H9Cl2N7O	Hydrochloride	N/A	Cl.NC(=N)NC(=O)C1=NC(=C(N)N=C1N)Cl	-0.366	3	4	2
S6657	2-Aminoethyl Diphenylborinate (2-APB)	in 10mM DMSO	TRP Channel	Transmembrane Transporters	2-Aminoethyl Diphenylborinate (2-APB) is an IP3 receptor inhibitor and regulate IP3-induced calcium release.2-APB also inhibits the SOC channel activity and activates TRP channel at higher concentrations.	225.09	524-95-8	45	199.92	<1		http://www.selleck.cn/products/2-aminoethyl-diphenylborinate.html	C14H16BNO	Free Base	N/A	NCCOB(C1=CC=CC=C1)C2=CC=CC=C2	3.656	1	1	5
S5623	Bedaquiline	in 10mM DMSO	tuberculosis	Immunology	Bedaquiline(TMC207; R207910) is an anti-tuberculosis drug which selectively inhibit the mycobacterial energy metabolism i.e. ATP synthesis and found to be effective against all states of Mycobacterium tuberculosis.	555.5	843663-66-1	12	21.6	<1		http://selleckchem.com/products/.html	C32H31BrN2O2	free base	TMC207; R207910	COC1=NC2=CC=C(Br)C=C2C=C1C(C3=CC=CC=C3)C(O)(CCN(C)C)C4=CC=CC5=CC=CC=C45	6.933	2	0	8
S1911	Disodium Cromoglycate	in 2mM Water	Calcium Channel	Transmembrane Transporters	Disodium Cromoglycate is an antiallergic drug with IC50 of 39 μg/mL.	512.33	15826-37-6	<1		2	3.9	http://selleckchem.com/products/disodium-Cromoglycate.html	C23H14Na2O11	Disodium Salt	FPL 670 (Cromolyn) Disodium	[Na+].[Na+].OC(COC1=C2C(=O)C=C(OC2=CC=C1)C([O-])=O)COC3=CC=CC4=C3C(=O)C=C(O4)C([O-])=O	-1.178	6	1	8
S2050	Strontium Ranelate	in 2mM Water	Calcium Channel	Transmembrane Transporters	Strontium Ranelate is a strontium(II) salt of ranelic acid for (-)-desmethoxyverapamil binding to calcium channel with IC50 of 0.5 mM.	513.49	135459-87-9	<1		2	3.89492	http://www.selleckchem.com/products/strontium-ranelate-protelos.html	C12H6N2O8S.2Sr_x000D_	Free base	N/A	O=C1CN(CC(=O)O[Sr]O1)C2=C(C#N)C3=C(S2)C(=O)O[Sr]OC(=O)C3	0.569	8	0	1
胃癌
S1150	Paclitaxel	in 10mM DMSO	Autophagy,Microtubule Associated	Cytoskeletal Signaling	Paclitaxel is a microtubule polymer stabilizer with IC50 of 0.1 pM in human endothelial cells.	853.91	33069-62-4	171	200.26	<1		http://selleckchem.com/products/Paclitaxel(Taxol).html	C47H51NO14	free base	NSC 125973	CC(=O)OC1C(=O)C2(C)C(O)CC3OCC3(OC(C)=O)C2C(OC(=O)C4=CC=CC=C4)C5(O)CC(OC(=O)C(O)C(NC(=O)C6=CC=CC=C6)C7=CC=CC=C7)C(=C1C5(C)C)C	3.055	11	3	14
S1156	Capecitabine	in 10mM DMSO	DNA/RNA Synthesis	DNA Damage	Capecitabine is a tumor-selective fluoropyrimidine carbamate, which achieves higher intratumoral 5-FU level with lower toxicity than 5-FU.	359.35	154361-50-9	72	200.36	6	16.7	http://selleckchem.com/products/Capecitabine(Xeloda).html	C15H22FN3O6	free base	RO 09-1978	CCCCCOC(=O)NC1=NC(=O)N(C=C1F)C2OC(C)C(O)C2O	0.82	5	3	7
S1209	Fluorouracil (5-Fluoracil, 5-FU)	in 10mM DMSO	DNA/RNA Synthesis	DNA Damage	Fluorouracil (5-Fluoracil, 5-FU) is a DNA/RNA synthesis inhibitor, which interrupts nucleotide synthetic by inhibiting thymidylate synthase (TS) in tumor cells.	130.08	51-21-8	26	199.88	<1		http://selleckchem.com/products/Adrucil(Fluorouracil).html	C4H3FN2O2	free base	NSC 19893	FC1=CNC(=O)NC1=O	-1.102	2	2	0
S1300	Tegafur (FT-207, NSC 148958)	in 10mM DMSO	DNA/RNA Synthesis	DNA Damage	Tegafur (FT-207, NSC 148958) is a substance being used in the treatment of some types of cancer.	200.17	17902-23-7	40	199.83	8	39.97	http://selleckchem.com/products/Ftorafur.html	C8H9FN2O3	free base	Fluorafur	FC1=CN(C2CCCO2)C(=O)NC1=O	-0.625	3	1	1
S1148	Docetaxel	in 10mM DMSO	Microtubule Associated	Cytoskeletal Signaling	Docetaxel, an analog of paclitaxel, is an inhibitor of depolymerisation of microtubules by binding to stabilized microtubules.	807.88	114977-28-5	100	123.78	<1		http://selleckchem.com/products/Docetaxel(Taxotere).html	C43H53NO14	Free Base	RP56976, NSC 628503	CC(=O)OC12COC1CC(O)C3(C)C2C(OC(=O)C4=CC=CC=C4)C5(O)CC(OC(=O)C(O)C(NC(=O)OC(C)(C)C)C6=CC=CC=C6)C(=C(C(O)C3=O)C5(C)C)C	2.586	10	4	13
S5026	Irinotecan hydrochloride	in 10mM DMSO	Topoisomerase	DNA Damage/DNA Repair	Irinotecan (CPT-11, (+)-Irinotecan) hydrochloride is an inhibitor of Topoisomerase I (Topo I) that exhibits cytotoxicity in LoVo cells and HT-29 cells with IC50 of 15.8 μM and 5.17 μM, respectively.	623.14	100286-90-6	100	160.48	<1		http://www.selleckchem.com/products/irinotecan-hydrochloride.html	C33H39ClN4O6	Hydrochloride	Camptosar, Onivyde	Cl.CCC1=C2CN3C(=O)C4=C(C=C3C2=NC5=C1C=C(OC(=O)N6CCC(CC6)N7CCCCC7)C=C5)C(O)(CC)C(=O)OC4	4.068	6	0	5
S1215	Carboplatin	in 10mM Water	DNA/RNA Synthesis	DNA Damage	Carboplatin is a DNA synthesis inhibitor by binding to DNA and interfering with the cell's repair mechanism in A2780, SKOV-3, IGROV-1, and HX62 cells.	371.25	41575-94-4	<1		14	37.71	http://selleckchem.com/products/Carboplatin.html	C6H12N2O4Pt	free base	JM-8, CBDCA, NSC 241240	N.N.[Pt++].[O-]C(=O)C1(CCC1)C([O-])=O	-3	0	0	2
S1826	Nedaplatin	in 10mM Water	DNA/RNA Synthesis	DNA Damage	Nedaplatin is a derivative of cisplatin and DNA damage agent for tumor colony forming units with IC50 of 94 μM.	303.17	95734-82-0	<1		18	59.37	http://selleckchem.com/products/nedaplatin-aqupla.html	R + C2H2O3Pt -> R [+ C2H2O3Pt]	free base	N/A	O=C1CO[Pt]O1	1.142	3	0	0
S1224	Oxaliplatin	in 2mM Water	DNA/RNA Synthesis	DNA Damage	Oxaliplatin inhibits DNA synthesis by conforming DNA adducts in RT4, TCCSUP, A2780, HT-29, U-373MG, U-87MG, SK-MEL-2, and HT-144 cells.	397.29	61825-94-3			3	7.55	http://selleckchem.com/products/Eloxatin.html	C8H14N2O4Pt	free base	L-OHP	[Pt++].NC1CCCCC1N.[O-]C(=O)C([O-])=O	-3.423	0	2	1
其他
S1048	Tozasertib (VX-680, MK-0457)	in 10mM DMSO	Aurora Kinase	Cell Cycle	Tozasertib (VX-680, MK-0457) is a pan-Aurora inhibitor, mostly against Aurora A with Kiapp of 0.6 nM in a cell-free assay, less potent towards Aurora B/Aurora C and 100-fold more selective for Aurora A than 55 other kinases. Phase 2.	464.59	639089-54-6	93	200.18	<1		http://selleckchem.com/products/VX-680(MK-0457).html	C23H28N8OS	free base	N/A	CN1CCN(CC1)C2=NC(=NC(=C2)NC3=N[NH]C(=C3)C)SC4=CC=C(NC(=O)C5CC5)C=C4	4.445	4	3	7
S1103	ZM 447439	in 10mM DMSO	Aurora Kinase	Cell Cycle	ZM 447439 is a selective and ATP-competitive inhibitor for Aurora A and Aurora B with IC50 of 110 nM and 130 nM, respectively. It is more than 8-fold selective for Aurora A/B than MEK1, Src, Lck and has little effect against CDK1/2/4, Plk1, Chk1, etc.	513.59	331771-20-1	103	200.55	<1		http://selleckchem.com/products/ZM-447439.html	C29H31N5O4	free base	N/A	COC1=C(OCCCN2CCOCC2)C=C3N=CN=C(NC4=CC=C(NC(=O)C5=CC=CC=C5)C=C4)C3=C1	4.118	6	2	10
S1133	Alisertib (MLN8237)	in 10mM DMSO	Aurora Kinase	Cell Cycle	Alisertib (MLN8237) is a selective Aurora A inhibitor with IC50 of 1.2 nM in a cell-free assay. It has >200-fold higher selectivity for Aurora A than Aurora B. Phase 3.	518.92	1028486-01-2	27	52.03	<1		http://selleckchem.com/products/MLN8237.html	C27H20ClFN4O4	free base	N/A	COC1=C(C(=CC=C1)F)C2=NCC3=C(N=C(NC4=CC(=C(C=C4)C(O)=O)OC)N=C3)C5=C2C=C(Cl)C=C5	5.954	6	1	6
S1147	Barasertib (AZD1152-HQPA)	in 10mM DMSO	Aurora Kinase	Cell Cycle	Barasertib (AZD1152-HQPA) is a highly selective Aurora B inhibitor with IC50 of 0.37 nM in a cell-free assay, ~3700 fold more selective for Aurora B over Aurora A. Phase 1.	507.56	722544-51-6	102	200.96	<1		http://selleckchem.com/products/AZD1152-HQPA.html	C26H30FN7O3	free base	INH 34	CCN(CCO)CCCOC1=CC=C2C(=NC=NC2=C1)NC3=CC(=N[NH]3)CC(=O)NC4=CC=CC(=C4)F	3.493	5	4	13
S1451	Aurora A Inhibitor I	in 10mM DMSO	Aurora Kinase	Cell Cycle	Aurora A Inhibitor I is a novel, potent, and selective inhibitor of Aurora A with IC50 of 3.4 nM in a cell-free assay. It is 1000-fold more selective for Aurora A than Aurora B.	588.07	1158838-45-9	118	200.66	<1		http://selleckchem.com/products/Aurora-A-Inhibitor-I.html	C31H31ClFN7O2	free base	N/A	CCN1CCN(CC1)C(=O)CC2=CC=C(NC3=NC(=C(F)C=N3)NC4=CC=C(C=C4)C(=O)NC5=CC=CC=C5Cl)C=C2	5.621	4	3	9
S1454	PHA-680632	in 10mM DMSO	Aurora Kinase	Cell Cycle	PHA-680632 is potent inhibitor of Aurora A, Aurora B and Aurora C with IC50 of 27 nM, 135 nM and 120 nM, respectively. It has 10- to 200-fold higher IC50 for FGFR1, FLT3, LCK, PLK1, STLK2, and VEGFR2/3.	501.62	398493-79-3	100	199.35	<1		http://selleckchem.com/products/PHA-680632.html	C28H35N7O2	free base	N/A	CCC1=CC=CC(=C1NC(=O)N2CC3=C(C2)C(=N[NH]3)NC(=O)C4=CC=C(C=C4)N5CCN(C)CC5)CC	4.339	3	3	6
S2740	GSK1070916	in 10mM DMSO	Aurora Kinase	Cell Cycle	GSK1070916 is a reversible and ATP-competitive inhibitor of Aurora B/C with IC50 of 3.5 nM/6.5 nM. It displays >100-fold selectivity against the closely related Aurora A-TPX2 complex. Phase 1.	507.63	942918-07-2	93	183.2	<1		http://selleckchem.com/products/gsk1070916.html	C30H33N7O	free base	N/A	CC[N]1C=C(C2=C3C=C([NH]C3=NC=C2)C4=CC=CC(=C4)CN(C)C)C(=N1)C5=CC=C(NC(=O)N(C)C)C=C5	4.841	3	2	7
S7065	MK-8745	in 10mM DMSO	Aurora Kinase	Cell Cycle	MK-8745 is a potent and selective Aurora A inhibitor with IC50 of 0.6 nM, more than 450-fold selectivity for Aurora A over Aurora B.	431.91	885325-71-3	86	199.12	<1		http://selleckchem.com/products/mk-8745.html	C20H19ClFN5OS	free base	N/A	FC1=C(C=CC=C1Cl)C(=O)N2CCN(CC2)CC3=CC=CC(=N3)NC4=NC=CS4	3.805	3	1	5
S1107	Danusertib (PHA-739358)	in 10mM DMSO	Aurora Kinase,Bcr-Abl,c-RET,FGFR	Cell Cycle	Danusertib (PHA-739358) is an Aurora kinase inhibitor for Aurora A/B/C with IC50 of 13 nM/79 nM/61 nM in cell-free assays, modestly potent to Abl, TrkA, c-RET and FGFR1, and less potent to Lck, VEGFR2/3, c-Kit, CDK2, etc. Phase 2.	474.55	827318-97-8	95	200.19	<1		http://selleckchem.com/products/PHA-739358(Danusertib).html	C26H30N6O3	free base	N/A	COC(C(=O)N1CC2=C(C1)C(=N[NH]2)NC(=O)C3=CC=C(C=C3)N4CCN(C)CC4)C5=CC=CC=C5	2.337	4	2	6
S2158	KW-2449	in 10mM DMSO	Aurora Kinase,Bcr-Abl,FLT3	Angiogenesis	KW-2449 is a multiple-targeted inhibitor, mostly for Flt3 with IC50 of 6.6 nM, modestly potent to FGFR1, Bcr-Abl and Aurora A little effect on PDGFRβ, IGF-1R, EGFR. Phase 1.	332.4	1000669-72-6	67	201.56	<1		http://selleckchem.com/products/KW-2449.html	C20H20N4O	free base	N/A	O=C(N1CCNCC1)C2=CC=C(C=C2)/C=C/C3=N[NH]C4=C3C=CC=C4	2.723	2	2	3
S1134	AT9283	in 10mM DMSO	Aurora Kinase,Bcr-Abl,JAK	JAK/STAT	AT9283 is a potent JAK2/3 inhibitor with IC50 of 1.2 nM/1.1 nM in cell-free assays also potent to Aurora A/B, Abl(T315I). Phase 2.	381.43	896466-04-9	76	199.25	<1		http://selleckchem.com/products/AT9283.html	C19H23N7O2	free base	N/A	O=C(NC1CC1)NC2=C[NH]N=C2C3=NC4=CC(=CC=C4[NH]3)CN5CCOCC5	1.51	4	4	5
S1249	JNJ-7706621	in 10mM DMSO	Aurora Kinase,CDK	Cell Cycle	JNJ-7706621 is pan-CDK inhibitor with the highest potency on CDK1/2 with IC50 of 9 nM/4 nM and showing >6-fold selectivity for CDK1/2 than CDK3/4/6 in cell-free assays. It also potently inhibits Aurora A/B and has no activity on Plk1 and Wee1.	394.36	443797-96-4	79	200.32	<1		http://selleckchem.com/products/JNJ-7706621.html	C15H12F2N6O3S	free base	N/A	NC1=NC(=N[N]1C(=O)C2=C(F)C=CC=C2F)NC3=CC=C(C=C3)[S](N)(=O)=O	2.226	5	3	4
S2018	ENMD-2076 L-(+)-Tartaric acid	in 10mM DMSO	Aurora Kinase,FLT3,VEGFR	Angiogenesis	ENMD-2076 L-(+)-Tartaric acid is the tartaric acid of ENMD-2076, selective activity against Aurora A and Flt3 with IC50 of 14 nM and 1.86 nM, 25-fold more selective for Aurora A than Aurora B and less potent to VEGFR2/KDR and VEGFR3, FGFR1 and FGFR2 and PDGFRα. Phase 2.	525.56	1291074-87-7	100	190.27	<1		http://selleckchem.com/products/enmd-2076-l-tartaric-acid.html	C25H31N7O6	free base	N/A	CN1CCN(CC1)C2=NC(=NC(=C2)NC3=N[NH]C(=C3)C)\C=C\C4=CC=CC=C4.OC(C(O)C(O)=O)C(O)=O	-0.683	5	4	8
S1714	Gemcitabine	in 10mM DMSO	Autophagy,DNA/RNA Synthesis	DNA Damage	Gemcitabine, a nucleic acid synthesis inhibitor, is a very potent and specific deoxycytidine analogue, used as chemotherapy.	263.2	95058-81-4	52	197.57	52	197.57	http://selleckchem.com/products/Gemcitabine(Gemzar).html	C9H11F2N3O4	Free Base	LY-188011, NSC 613327	NC1=NC(=O)N(C=C1)C2OC(CO)C(O)C2(F)F	-1.394	3	3	2
S1241	Vincristine sulfate	in 10mM DMSO	Autophagy,Microtubule Associated	Cytoskeletal Signaling	Vincristine sulfate is an inhibitor of polymerization of microtubules by binding to tubulin with IC50 of 32 μM in a cell-free assay.	923.04	2068-78-2	100	108.34	60	65	http://selleckchem.com/products/Vincristine-Sulfate.html	C46H58N4O14S	free base	Leurocristine	CCC1(O)CC2CN(CCC3=C([NH]C4=C3C=CC=C4)C(C2)(C(=O)OC)C5=CC6=C(C=C5OC)N(C=O)C7C(O)(C(OC(C)=O)C8(CC)C=CCN9CCC67C89)C(=O)OC)C1.O[S](O)(=O)=O	3.365	8	1	10
S2775	Nocodazole	in 10mM DMSO	Autophagy,Microtubule Associated	Cytoskeletal Signaling	Nocodazole is a rapidly-reversible inhibitor of microtubule polymerization, also inhibits Abl, Abl(E255K) and Abl(T315I) with IC50 of 0.21 μM, 0.53 μM and 0.64 μM in cell-free assays, respectively.	301.32	31430-18-9	7	23.23	<1		http://selleckchem.com/products/nocodazole.html	C14H11N3O3S	free base	Oncodazole	COC(=O)NC1=NC2=CC=C(C=C2[NH]1)C(=O)C3=CC=CS3	3.008	4	2	4
S1049	Y-27632 2HCl	in 10mM DMSO	Autophagy,ROCK	Cell Cycle	Y-27632 2HCl is a selective ROCK1 (p160ROCK) inhibitor with Ki of 140 nM in a cell-free assay, exhibits >200-fold selectivity over other kinases, including PKC, cAMP-dependent protein kinase, MLCK and PAK.	320.26	129830-38-2	64	199.84	14	43.71	http://selleckchem.com/products/Y-27632.html	C14H23Cl2N3O	Dihydrochloride	N/A	Cl.Cl.CC(N)C1CCC(CC1)C(=O)NC2=CC=NC=C2	1.871	2	2	3
S8662	PTC-028	in 10mM DMSO	BMI-1	Cell Cycle	PTC-028 is an orally bioavailable compound that decreases BMI-1 levels by posttranslational modification.	405.32	1782970-28-8	81	199.84	<1		http://selleckchem.com/products/ptc-028.html	C19H12F5N5	free base	N/A	CC1=NC2=C(C=C(F)C(=C2)F)[N]1C3=CN=CC(=N3)NC4=CC=C(C=C4)C(F)(F)F	5.069	3	1	4
S8820	PTC596	in 10mM DMSO	BMI-1	Cell Cycle	PTC596 is a second-generation BMI-1 inhibitor that accelerates BMI-1 degradation. It inhibits cell proliferation and induces apoptosis in a dose- and time-dependent manner. IC50 values at 72 hours ranged from 68 to 340 nM in mantle cell lymphoma (MCL) cell lines.	420.34	1610964-64-1	84	199.84	<1		http://www.selleck.cn/products/ptc596.html	C19H13F5N6	Free Base	N/A	CC1=NC2=CC=C(F)C=C2[N]1C3=NC(=C(F)C(=N3)N)NC4=CC=C(C=C4)C(F)(F)F	5.366	3	2	4
S7642	D 4476	in 10mM DMSO	Casein Kinase	Metabolism	D 4476 is a potent, selective, and cell-permeant CK1 (casein kinase 1) inhibitor with IC50 of 200 nM and 300 nM in a cell-free assay for CK1 from Schizosaccharomyces pombe and CK1δ, respectively. Also acts as an ALK5 inhibitor with IC50 of 500 nM.	398.41	301836-43-1	79	198.29	<1		http://selleckchem.com/products/d-4476.html	C23H18N4O3	free base	N/A	NC(=O)C1=CC=C(C=C1)C2=NC(=C([NH]2)C3=CC=CC=N3)C4=CC5=C(OCCO5)C=C4	3.464	5	2	4
S8237	IC261	in 10mM DMSO	Casein Kinase	Metabolism	IC261 is a novel inhibitor of CK1. The IC50 of IC261 for CK1 is 16 μM and for Cdk5 is 4.5 mM.	311.33	186611-52-9	62	199.15	<1		http://selleckchem.com/products/ic261.html	C18H17NO4	free base	SU-5607	COC1=CC(=C(\C=C/2C(=O)NC3=C2C=CC=C3)C(=C1)OC)OC	2.681	4	1	4
S1230	Flavopiridol (Alvocidib)	in 10mM DMSO	CDK	Cell Cycle	Flavopiridol (Alvocidib) competes with ATP to inhibit CDKs including CDK1, CDK2, CDK4, CDK6, and CDK9 with IC50 values in the 20-100 nM range. It is more selective for CDK1, 2, 4, 6, 9 versus CDK7. Flavopiridol is initially found to inhibit EGFR and PKA. Phase 1/2.	401.84	146426-40-6	15	37.33	<1		http://selleckchem.com/products/Flavopiridol.html	C21H20ClNO5	Free Base	NSC 649890 HCl, HMR-1275	CN1CCC(C(O)C1)C2=C3OC(=CC(=O)C3=C(O)C=C2O)C4=C(Cl)C=CC=C4	3.108	2	3	2
S1487	PHA-793887	in 10mM DMSO	CDK	Cell Cycle	PHA-793887 is a novel and potent inhibitor of CDK2, CDK5 and CDK7 with IC50 of 8 nM, 5 nM and 10 nM. It is greater than 6-fold more selective for CDK2, 5, and 7 than CDK1, 4, and 9. Phase 1.	361.48	718630-59-2	72	199.18	<1		http://selleckchem.com/products/PHA-793887.html	C19H31N5O2	free base	N/A	CC(C)CC(=O)NC1=N[NH]C2=C1CN(C(=O)C3CCN(C)CC3)C2(C)C	1.895	3	2	4
S1524	AT7519	in 10mM DMSO	CDK	Cell Cycle	AT7519 is a multi-CDK inhibitor for CDK1, 2, 4, 6 and 9 with IC50 of 10-210 nM. It is less potent to CDK3 and little active to CDK7. Phase 2.	382.24	844442-38-2	10	26.16	<1		http://selleckchem.com/products/AT7519.html	C16H17Cl2N5O2	Free Base	N/A	ClC1=CC=CC(=C1C(=O)NC2=C[NH]N=C2C(=O)NC3CCNCC3)Cl	1.599	3	4	4
S1572	BS-181 HCl	in 10mM DMSO	CDK	Cell Cycle	BS-181 HCl is a highly selective CDK7 inhibitor with IC50 of 21 nM. It is more than 40-fold selective for CDK7 than CDK1, 2, 4, 5, 6, or 9.	416.99	1397219-81-6	83	199.05	3	7.19	http://selleckchem.com/products/BS-181.html	C22H33ClN6	Hydrochloride	N/A	Cl.CC(C)C1=C2N=C(NCCCCCCN)C=C(NCC3=CC=CC=C3)[N]2N=C1	4.684	2	3	11
S2688	R547	in 10mM DMSO	CDK	Cell Cycle	R547 is a potent ATP-competitive inhibitor of CDK1/2/4 with Ki of 2 nM/3 nM/1 nM. It is less potent to CDK7 and GSK3α/β, while inactive to other kinases. Phase 1.	441.45	741713-40-6	60	135.92	<1		http://selleckchem.com/products/r547.html	C18H21F2N5O4S	free base	Ro 4584820	COC1=CC=C(F)C(=C1C(=O)C2=C(N)N=C(NC3CCN(CC3)[S](C)(=O)=O)N=C2)F	1.133	6	2	6
S2742	PHA-767491	in 10mM DMSO	CDK	Cell Cycle	PHA-767491 is a potent ATP-competitive dual Cdc7/CDK9 inhibitor with IC50 of 10 nM and 34 nM in cell-free assays, respectively.It displays ~20-fold selectivity against CDK1/2 and GSK3-β, 50-fold selectivity against MK2 and CDK5, 100-fold selectivity against PLK1 and CHK2.	249.7	942425-68-5	24	96.12	<1		http://selleckchem.com/products/pha-767491.html	C12H11N3O.HCl	free base	CAY10572	O=C1NCCC2=C1C=C([NH]2)C3=CC=NC=C3	1.252	2	2	1
S2768	Dinaciclib (SCH727965)	in 10mM DMSO	CDK	Cell Cycle	Dinaciclib (SCH727965) is a novel and potent CDK inhibitor for CDK2, CDK5, CDK1 and CDK9 with IC50 of 1 nM, 1 nM, 3 nM and 4 nM in cell-free assays, respectively. It also blocks thymidine (dThd) DNA incorporation. Phase 3.	396.49	779353-01-4	26	65.58	<1		http://selleckchem.com/products/dinaciclib-sch727965.html	C21H28N6O2	free base	PS-095760	CCC1=C2N=C(C=C(NCC3=CC=C[N+](=C3)[O-])[N]2N=C1)N4CCCCC4CCO	2.152	2	2	7
S7114	NU6027	in 10mM DMSO	CDK	Cell Cycle	NU6027 is a potent ATR/CDK inhibitor, inhibits CDK1/2, ATR and DNA-PK with Ki of 2.5 μM/1.3 μM, 0.4 μM and 2.2 μM, enter cells more readily than the 6-aminopurine-based inhibitors.	251.28	220036-08-8	50	198.98	<1		http://selleckchem.com/products/nu6027.html	C11H17N5O2	free base	N/A	NC1=NC(=C(N=O)C(=N1)OCC2CCCCC2)N	2.576	4	2	4
S7808	AT7519 HCl	in 10mM DMSO	CDK	Cell Cycle	AT7519 HCl is a multi-CDK inhibitor for CDK1, 2, 4, 6 and 9 with IC50 of 10-210 nM in cell-free assays. It is less potent to CDK3 and little active to CDK7. Phase 2.	418.71	902135-91-5	52	124.19	43	102.7	http://selleckchem.com/products/at7519-hcl.html	C16H18Cl3N5O2	Hydrochloride	N/A	Cl.ClC1=CC=CC(=C1C(=O)NC2=C[NH]N=C2C(=O)NC3CCNCC3)Cl	1.98	3	4	4
S8058	P276-00	in 10mM DMSO	CDK	Cell Cycle	P276-00 is a novel CDK1, CDK4 and CDK9 inhibitor with IC50 of 79 nM, 63 nM and 20 nM, respectively. Phase 2/3.	438.3	920113-03-7	88	200.78	88	200.78	http://selleckchem.com/products/p276-00.html	C21H21Cl2NO5	HCl	N/A	Cl.CN1CCC(C1CO)C2=C(O)C=C(O)C3=C2OC(=CC3=O)C4=C(Cl)C=CC=C4	3.49	2	3	3
S8161	ON123300	in 10mM DMSO	CDK	Cell Cycle	ON123300 is a potent and multi-targeted kinase inhibitor with IC50 of 3.9 nM, 5 nM, 26 nM, 26 nM, 9.2 nM and 11nM for CDK4, Ark5, PDGFRβ, FGFR1, RET, and Fyn, respectively.	429.52	1357470-29-1	29	67.52	<1		http://selleckchem.com/products/on123300.html	C24H27N7O	free base	N/A	CN1CCN(CC1)C2=CC=C(NC3=NC=C4C=C(C#N)C(=O)N(C5CCCC5)C4=N3)C=C2	3.65	3	1	4
S6727	AX-024 HCl	in 10mM DMSO	CDK	Cell Cycle	AX-024 blocks the interaction of the CD3ε PRS with SH3.1(Nck).	375.86	1704801-24-0	75	199.54	4	10.64	http://www.selleck.cn/products/ax-024-hcl.html	C21H23ClFNO2	Hydrochloride	N/A	Cl.COC1=CC2=C(OCC(=C2C3=CC=C(F)C=C3)CN4CCCC4)C=C1	4.579	2	0	4
S6777	NSC95397	in 10mM DMSO	CDK	Cell Cycle	NSC 95397 is a potent, selective Cdc25 dual specificity phosphatase inhibitor with Ki of 32 nM, 96 nM, 40 nM for Cdc25A, Cdc25B and Cdc25C, respectively. NSC 95397 has IC50 of 22.3 nM, 56.9 nM and 125 nM for human Cdc25A, human Cdc25C and Cdc25B, respectively. NSC 95397 inhibits mitogen-activated protein kinase phosphatase-1 (MKP-1) and suppresses proliferation and induces apoptosis in colon canc…	310.39	93718-83-3	62	199.75	<1		http://www.selleckchem.com/products/nsc95397.html	C14H14O4S2	Free Base	N/A	OCCSC1=C(SCCO)C(=O)C2=C(C=CC=C2)C1=O	1.171	2	2	6
S8894	SR-4835	in 10mM DMSO	CDK	Cell Cycle	SR-4835 is a highly selective dual inhibitor of CDK12 and CDK13 with IC50 of 99 nM and Kd of 98 nM for CDK12 and IC50 of 4.9 nM for CDK13. SR-4835 disables triple-negative breast cancer (TNBC) cells. SR-4835 promotes synergy with DNA-damaging chemotherapy and PARP inhibitors.	499.36	2387704-62-1	100	200.26	<1		http://www.selleckchem.com/products/sr-4835.html	C21H20Cl2N10O	Free Base	N/A	C[N]1C=C(C=N1)[N]2C=NC3=C2N=C(N=C3NCC4=NC5=C([NH]4)C=C(Cl)C(=C5)Cl)N6CCOCC6	3.538	6	2	5
S7773	CDKI-73	in 10mM DMSO	CDK	Cell Cycle	CDKI-73 (LS-007) is a potent CDK inhibitor in vitro with IC50 of 8.17 nM, 3.27 nM, 8.18 nM, and 5.78 nM for CDK1, CDK2, CDK4, and CDK9, respectively. CDKI-73 induces apoptosis in cancer cells. CDKI-73 is an orally bioavailable and highly efficacious CDK9 inhibitor against acute myeloid leukemia.	394.45	1421693-22-2	79	200.28	<1		http://www.selleckchem.com/products/cdki-73.html	C15H15FN6O2S2	free base	N/A	CNC1=NC(=C(S1)C2=C(F)C=NC(=N2)NC3=CC(=CC=C3)[S](N)(=O)=O)C	2.359	5	3	5
S8981	NVP-2	in 10mM DMSO	CDK	Cell Cycle	NVP-2, a potent, selective, non-neurotoxic and ATP-competitive cyclin dependent kinase 9 (CDK9) inhibitor with IC50 of 0.514 nM for CDK9/CycT activity and induces cell apoptosis.	513.07	1263373-43-8	100	194.91	<1		http://www.selleckchem.com/products/nvp-2.html	C27H37ClN6O2	free base	N/A	COCC(C)NC1CCC(CC1)NC2=CC(=C(Cl)C=N2)C3=NC(=CC=C3)NCC4(CCOCC4)C#N	3.931	4	3	10
S4743	Wogonin	in 10mM DMSO	CDK,Transferase	Cell Cycle	Wogonin, a natural and biologically-active flavonoid found in plants, is an inhibitor of CDK9 and does not inhibit CDK2, CDK4 and CDK6 at doses that inhibit CDK9 activity Also inhibits N-acetyltransferase.	284.26	632-85-9	56	197	<1		http://selleckchem.com/products/wogonin.html	C16H12O5	free base	Vogonin	COC1=C(O)C=C(O)C2=C1OC(=CC2=O)C3=CC=CC=C3	2.636	3	2	2
S0354	Alsterpaullone	in 10mM DMSO	CDK. GSK-3. apoptosis related. Caspase	Cell Cycle. PI3K/Akt/mTOR & Stem Cells & Wnt	Alsterpaullone (Alp, 9-Nitropaullone, NSC 705701) is a potent inhibitor of CDK with IC50 of 35 nM, 15 nM, 200 nM and 40 nM for CDK1/cyclin B, CDK2/cyclin A, CDK2/cyclin E and CDK5/p35, respectively. Alsterpaullone also acts as a potent inhibitor of glycogen synthase kinase-3 (GSK-3) with IC50 of both 4 nM for GSK-3α and GSK-3β. Alsterpaullone induces apoptosis by activation of caspase-9. Alsterpa…	293.28	237430-03-4	25	85.24	<1		https://www.selleckchem.com/products/alsterpaullone.html	C16H11N3O3	Free Base	Alp, 9-Nitropaullone, NSC 705701	[O-][N+](=O)C1=CC2=C([NH]C3=C2CC(=O)NC4=CC=CC=C34)C=C1	2.817	1	2	1
S2626	Rabusertib (LY2603618)	in 10mM DMSO	Chk	Cell Cycle	Rabusertib (LY2603618) is a highly selective Chk1 inhibitor with potential anti-tumor activity in a cell-free assay. IC50=7 nM, showing approximately 100-fold more potent against Chk1 than against any of the other protein kinases evaluated.	436.3	911222-45-2	13	29.8	<1		http://selleckchem.com/products/LY2603618-IC-83.html	C18H22BrN5O3	free base	IC-83	CC1=NC=C(NC(=O)NC2=C(OCC3CNCCO3)C=C(C)C(=C2)Br)N=C1	1.58	5	3	5
S2683	CHIR-124	in 10mM DMSO	Chk	Cell Cycle	CHIR-124 is a novel and potent Chk1 inhibitor with IC50 of 0.3 nM in a cell-free assay. It shows 2,000-fold selectivity against Chk2, 500- to 5,000-fold less activity against CDK2/4 and Cdc2.	419.91	405168-58-3	7	16.67	<1		http://selleckchem.com/products/chir-124.html	C23H22ClN5O	free base	N/A	ClC1=CC2=C(NC(=O)C(=C2NC3CN4CCC3CC4)C5=NC6=C([NH]5)C=CC=C6)C=C1	3.089	2	3	3
S2904	PF-477736	in 10mM DMSO	Chk	Cell Cycle	PF-477736 is a selective, potent and ATP-competitive Chk1 inhibitor with Ki of 0.49 nM in a cell-free assay and also inhibits VEGFR2, Aurora-A, FGFR3, Flt3, Fms (CSF1R), Ret and Yes. It shows ~100-fold selectivity for Chk1 than Chk2. Phase 1.	419.48	952021-60-2	6	14.3	<1		http://selleckchem.com/products/pf-477736.html	C22H25N7O2	free base	PF-736, PF-00477736	C[N]1C=C(C=N1)C2=C3C=NNC(=O)C4=C3C(=CC(=C4)NC(=O)C(N)C5CCCCC5)[NH]2	2.089	4	4	4
S8632	Chk2 Inhibitor II (BML-277)	in 10mM DMSO	Chk	Cell Cycle	Chk2 Inhibitor II (BML-277) is an ATP-competitive inhibitor of Chk2 with IC50 of 15 nM. It is 1000-fold more selective toward Chk2 serine/threonine kinase than for Chk1 and Cdk1/B kinases.	363.8	516480-79-8	72	197.91	<1		http://selleckchem.com/products/chk2-inhibitor-2-bml-277.html	C20H14ClN3O2	free base	N/A	NC(=O)C1=CC=C2[NH]C(=NC2=C1)C3=CC=C(OC4=CC=C(Cl)C=C4)C=C3	4.497	3	2	4
S2942	EB-3D	in 10mM DMSO	Choline kinase. AMPK. Apoptosis related	Cell Cycle	EB-3D is a potent and selective inhibitor of choline kinase α (ChoKα) with IC50 of 1 μM for ChoKα1. EB-3D induces deregulation of the AMPK-mTOR pathway and apoptosis in leukemia T-cells.	644.44	1839150-63-8	50	77.59	25	38.79	https://www.selleckchem.com/products/eb-3d.html	C30H36Br2N4O2	Free Base	N/A	[Br-].[Br-].CN(C)C1=CC=[N+](CC2=CC=C(OCCOC3=CC=C(C[N+]4=CC=C(C=C4)N(C)C)C=C3)C=C2)C=C1	1.31	2	0	11
S8426	10074-G5	in 10mM DMSO	c-Myc	Cell Cycle	10074-G5 is a c-Myc inhibitor that binds to and distorts the bHLH-ZIP domain of c-Myc (Kd = 2.8 ?M), thereby inhibiting c-Myc/Max heterodimer formation and inhibiting its transcriptional activity (IC50 = 146 ?M).	332.31	413611-93-5	60	180.55	<1		http://selleckchem.com/products/10074-g5.html	C18H12N4O3	free base	N/A	[O-][N+](=O)C1=CC=C(NC2=C(C=CC=C2)C3=CC=CC=C3)C4=NON=C14	4.362	3	1	4
S8905	MYCi361	in 10mM DMSO	c-Myc	Cell Cycle	MYCi361 is a MYC inhibitor that engages MYC inside cells, disrupts MYC/MAX dimers, and impairs MYC-driven gene expression. MYCi361 binds to MYC with Kd of 3.2 μM. MYCi361 suppresses in vivo tumor growth, increases tumor immune cell infiltration, upregulates PD-L1 on tumors, and sensitizes tumors to anti-PD1 immunotherapy.	594.86	2289690-31-7	100	168.11	<1		http://www.selleckchem.com/products/myci361.html	C26H16ClF9N2O2	free base	NUCC-0196361	C[N]1N=C(C=C1C2=C(O)C(=C(OCC3=CC=C(Cl)C=C3)C=C2)C4=CC(=CC(=C4)C(F)(F)F)C(F)(F)F)C(F)(F)F	9.052	2	1	8
S8906	MYCi975	in 10mM DMSO	c-Myc	Cell Cycle	MYCi975 is a potent, selective and orally active inhibitor of MYC that disrupts MYC/MAX interaction, promotes MYC T58 phosphorylation and MYC degradation, and impairs MYC driven gene expression. MYCi975 exhibits potent anti-tumor activities.	561.3	2289691-01-4	100	178.16	<1		http://www.selleckchem.com/products/myci975.html	C25H16Cl2F6N2O2	free base	NUCC-0200975	C[N]1N=C(C=C1C2=C(O)C(=C(OCC3=CC=C(Cl)C=C3)C=C2)C4=CC(=C(Cl)C=C4)C(F)(F)F)C(F)(F)F	8.775	2	1	7
S1210	Methotrexate	in 10mM DMSO	DHFR	Metabolism	Methotrexate (MTX), analog of folic acid, is a nonspecific inhibitor of the dihydrofolate reductase(DHFR) of bacteria and cancerous cells as well as normal cells. It forms an inactive ternary complex with DHFR and NADPH.	454.44	59-05-2	90	198.05	<1		http://selleckchem.com/products/Abitrexate.html	C20H22N8O5	free base	NCI-C04671	CN(CC1=NC2=C(N)N=C(N)N=C2N=C1)C3=CC=C(C=C3)C(=O)NC(CCC(O)=O)C(O)=O	0.114	7	3	9
S1497	Pralatrexate	in 10mM DMSO	DHFR	Metabolism	Pralatrexate is an antifolate, and structurally a folate analog. Its IC50 is < 300 nM in some cell lines.	477.47	146464-95-1	28	58.64	<1		http://selleckchem.com/products/Pralatrexate(Folotyn).html	C23H23N7O5	free base	N/A	NC1=NC(=C2N=C(CC(CC#C)C3=CC=C(C=C3)C(=O)NC(CCC(O)=O)C(O)=O)C=NC2=N1)N	1.94	7	3	10
S1192	Raltitrexed	in 10mM DMSO	DNA/RNA Synthesis	DNA Damage	Raltitrexed is a thymidylate synthase inhibitor with an IC50 of 9 nM for the inhibition of L1210 cell growth.	458.49	112887-68-0	91	198.48	<1		http://selleckchem.com/products/Raltitrexed.html	C21H22N4O6S	free base	ZD-1694	CN(CC1=CC2=C(C=C1)N=C(C)NC2=O)C3=CC=C(S3)C(=O)NC(CCC(O)=O)C(O)=O	1.528	5	2	9
S1199	Cladribine	in 10mM DMSO	DNA/RNA Synthesis	DNA Damage	Cladribine is an adenosine deaminase inhibitor for U266, RPMI8226, and MM1.S cells with IC50 of approximately 2.43 μM, 0.75 μM, and 0.18 μM, respectively.	285.69	4291-63-8	57	199.52	<1		http://selleckchem.com/products/Cladribine.html	C10H12ClN5O3	free base	2-CdA, 2-chlorodeoxyadenosine	NC1=NC(=NC2=C1N=C[N]2C3CC(O)C(CO)O3)Cl	-0.259	4	3	2
S1212	Bendamustine HCl	in 10mM DMSO	DNA/RNA Synthesis	DNA Damage	Bendamustine HCL is a DNA-damaging agent with IC50 of 50 μM in cell-free assay.	394.72	3543-75-7	78	197.61	2	5.07	http://selleckchem.com/products/Bendamustine-Hydrochloride.html	C16H22Cl3N3O2	Hydrochloride	SDX-105 (Cytostasane) HCl	Cl.C[N]1C(=NC2=CC(=CC=C12)N(CCCl)CCCl)CCCC(O)=O	3.988	2	0	9
S1213	Nelarabine	in 10mM DMSO	DNA/RNA Synthesis	DNA Damage	Nelarabine is a purine nucleoside analog and DNA synthesis inhibitor with IC50 from 0.067-2.15 μM in tumor cells.	297.27	121032-29-9	60	201.84	3	10.09	http://selleckchem.com/products/Arranon.html	C11H15N5O5	free base	506U78	COC1=NC(=NC2=C1N=C[N]2C3OC(CO)C(O)C3O)N	-1.376	5	4	3
S1218	Clofarabine	in 10mM DMSO	DNA/RNA Synthesis	DNA Damage	Clofarabine inhibits the enzymatic activities of ribonucleotide reductase (IC50 = 65 nM) and DNA polymerase.	303.68	123318-82-1	60	197.58	<1		http://selleckchem.com/products/Clofarabine.html	C10H11ClFN5O3	free base	N/A	NC1=C2N=C[N](C3OC(CO)C(O)C3F)C2=NC(=N1)Cl	-0.085	4	3	2
S1221	Dacarbazine	in 10mM DMSO	DNA/RNA Synthesis	DNA Damage	Dacarbazine is a triazene derivative with antineoplastic activity. Dacarbazine alkylates and cross-links DNA during all phases of the cell cycle, resulting in disruption of DNA function, cell cycle arrest, and apoptosis used in the treatment of various cancers.	182.18	4342-03-4	12	65.87	2	10.98	http://selleckchem.com/products/Dacarbazine.html	C6H10N6O	free base	DTIC-Dome	CN(C)N=NC1=C(N=C[NH]1)C(N)=O	-0.344	4	2	3
S1229	Fludarabine Phosphate	in 10mM DMSO	DNA/RNA Synthesis	DNA Damage	Fludarabine Phosphate is an analogue of adenosine and deoxyadenosine, which is able to compete with dATP for incorporation into DNA and inhibit DNA synthesis.	365.21	75607-67-9	73	199.88	2	5.48	http://selleckchem.com/products/Fludara.html	C10H13FN5O7P	Phosphate	F-ara-A (NSC 312887) Phosphate	NC1=NC(=NC2=C1N=C[N]2C3OC(CO[P](O)(O)=O)C(O)C3O)F	-1.384	5	3	4
S1299	Floxuridine	in 10mM DMSO	DNA/RNA Synthesis	DNA Damage	Floxuridine is an antineoplastic antimetabolite, used in the treatment of colon carcinoma and colorectal cancer that has metastasized to the liver.	246.19	50-91-9	49	199.03	49	199.03	http://selleckchem.com/products/Floxuridine.html	C9H11FN2O5	free base	Deoxyfluorouridine, FDUR, NSC 27640	OCC1OC(CC1O)N2C=C(F)C(=O)NC2=O	-1.775	3	3	2
S1778	Trifluridine	in 10mM DMSO	DNA/RNA Synthesis	DNA Damage	Trifluridine is an anti-herpesvirus antiviral agent by interacting viral DNA replication, used primarily on the eye.	296.2	70-00-8	59	199.19	59	199.19	http://selleckchem.com/products/Trifluridine(Viroptic).html	C10H11F3N2O5	free base	NSC 529182, NSC 75520	OCC1OC(CC1O)N2C=C(C(=O)NC2=O)C(F)(F)F	-0.782	3	3	3
S1840	Lomustine	in 10mM DMSO	DNA/RNA Synthesis	DNA Damage	Lomustine inhibits cancer cells by damaging the DNA and stops cells from dividing.	233.7	13010-47-4	46	196.83	<1		http://selleckchem.com/products/Lomustine(CeeNU).html	C9H16ClN3O2	free base	nsc79037	ClCCN(N=O)C(=O)NC1CCCCC1	2.394	2	1	4
S1896	Hydroxyurea	in 10mM DMSO	DNA/RNA Synthesis	DNA Damage	Hydroxyurea is an antineoplastic agent that inhibits DNA synthesis through the inhibition of ribonucleoside diphosphate reductase.	76.05	127-07-1	15	197.24	15	197.24	http://selleckchem.com/products/Hydroxyurea(Cytodrox).html	CH4N2O2	free base	nci-c04831, nsc32065	NC(=O)NO	-1.03	1	2	0
S1907	Metronidazole	in 10mM DMSO	DNA/RNA Synthesis	DNA Damage	Metronidazole, a synthetic antibacterial and antiprotozoal agent of the nitroimidazole class, is used against protozoa.	171.15	443-48-1	34	198.66	<1		http://selleckchem.com/products/Metronidazole(Flagyl).html	C6H9N3O3	free base	N/A	CC1=NC=C([N]1CCO)[N+]([O-])=O	-0.337	1	1	3
S4227	Fidaxomicin	in 10mM DMSO	DNA/RNA Synthesis	DNA Damage	Fidaxomicin is a narrow spectrum macrocyclic antibiotic that inhibits RNA polymerase sigma subunit.	1058.04	873857-62-6	100	94.51	<1		http://selleckchem.com/products/fidaxomicin.html	C52H74Cl2O18	free base	OPT-80, PAR-101	CCC1\C=C(C)/C(O)C\C=C\C=C(COC2OC(C)C(OC(=O)C3=C(CC)C(=C(O)C(=C3O)Cl)Cl)C(O)C2OC)\C(=O)OC(C\C=C(C)\C=C(C)\C1OC4OC(C)(C)C(OC(=O)C(C)C)C(O)C4O)C(C)O	7.774	11	7	15
S4737	Psoralen	in 10mM DMSO	DNA/RNA Synthesis	DNA Damage	Psoralen is a naturally occurring furocoumarin that intercalates with DNA, inhibiting DNA synthesis and cell division.	186.16	66-97-7	37	198.75	<1		http://selleckchem.com/products/psoralen.html	C11H6O3	free base	psoralene, Ficusin, Furocoumarin	O=C1OC2=C(C=C1)C=C3C=COC3=C2	2.203	3	0	0
S5293	Nimustine Hydrochloride	in 10mM DMSO	DNA/RNA Synthesis	DNA Damage	Nimustine Hydrochloride is the hydrochloride salt of nimustine, a nitrosourea with antineoplastic activity that alkylates and crosslinks DNA, thereby causing DNA fragmentation, inhibition of protein synthesis, and cell death.	309.15	55661-38-6	61	197.32			http://selleckchem.com/products/nimustine-hydrochloride.html	C9H14Cl2N6O2	hydrochloride	Nidran hydrochloride	Cl.CC1=NC=C(CNC(=O)N(CCCl)N=O)C(=N1)N	0.47	4	2	5
S5582	Cytarabine hydrochloride	in 10mM DMSO	DNA/RNA Synthesis	DNA Damage	Cytarabine is a pyrimidine nucleoside analog that is used mainly in the treatment of leukemia. It is an antimetabolite antineoplastic agent that inhibits the synthesis of DNA.	279.68	69-74-9	55	196.65			http://selleckchem.com/products/cytarabine-hydrochloride.html	C9H14ClN3O5	hydrochloride	N/A	Cl.NC1=NC(=O)N(C=C1)C2OC(CO)C(O)C2O	-2.014	3	4	2
S7444	Pyridostatin (RR82) Trifluoroacetate Salt	in 10mM DMSO	DNA/RNA Synthesis	DNA Damage	Pyridostatin Trifluoroacetate Salt (RR82) is a G-quadruplexe stabilizer with Kd of 490 nM in a cell-free assay, which targets a series of proto-oncogenes.	710.7	1472611-44-1	100	167.61	100	167.61	http://selleckchem.com/products/pyridostatin-trifluoroacetate-salt.html	C33H33F3N8O7	trifluoroacetat	N/A	NCCOC1=CC(=NC(=C1)C(=O)NC2=NC3=C(C=CC=C3)C(=C2)OCCN)C(=O)NC4=CC(=C5C=CC=CC5=N4)OCCN.OC(=O)C(F)(F)F	0.425	9	5	14
S7679	YK-4-279	in 10mM DMSO	DNA/RNA Synthesis	Cell Cycle	YK-4-279 is a potent inhibitor of EWS-FLI1 binding to RNA helicase A (RHA).	366.2	1037184-44-3	73	199.34	<1		http://selleckchem.com/products/yk-4-279.html	C17H13Cl2NO4	free base	N/A	COC1=CC=C(C=C1)C(=O)CC2(O)C(=O)NC3=C(Cl)C=CC(=C23)Cl	2.946	3	1	4
S8246	RK-33	in 10mM DMSO	DNA/RNA Synthesis	Cell Cycle	RK-33 is a first-in-class small molecule inhibitor of DDX3 (a RNA helicase) and causes G1 cell cycle arrest, induces apoptosis, and promotes radiation sensitization in DDX3-overexpressing cells.	428.44	1070773-09-9	85	198.39	<1		http://selleckchem.com/products/rk-33.html	C23H20N6O3	free base	N/A	COC1=CC=C(C[N]2C=NC3=C2N=CN=C4N(CC5=CC=C(OC)C=C5)C(=O)N=C34)C=C1	2.687	7	0	6
S8328	CeMMEC1 HCl	in 10mM DMSO	DNA/RNA Synthesis	DNA Damage	CeMMEC1 is an N-methylisoquinolinone derivative that inhibits the second bromodomain of TAF1 (IC50=0.9 μM).	372.8	440662-09-9(free base)	23	61.7	<1		http://selleckchem.com/products/cemmec1.html	C19H17ClN2O4	hydrochloride	N/A	Cl.CN1C=C(C(=O)NC2=CC3=C(OCCO3)C=C2)C4=CC=CC=C4C1=O	1.845	4	1	2
S8434	B02	in 10mM DMSO	DNA/RNA Synthesis	DNA Damage	B02 is a small-molecule inhibitor of human RAD51 with an IC50 of 27.4 μM, but does not inhibit its E. coli homologue RecA (IC50 > 250 μM).	339.39	1290541-46-6	67	197.41	<1		http://selleckchem.com/products/b02.html	C22H17N3O	free base	N/A	O=C1N(CC2=CC=CC=C2)C(=NC3=C1C=CC=C3)/C=C/C4=CC=CN=C4	3.6	3	0	4
S8539	TAS-102	in 10mM DMSO	DNA/RNA Synthesis	DNA Damage	TAS-102 is an orally administered combination of a thymidine-based nucleic acid analogue, trifluridine, and a thymidine phosphorylase inhibitor, tipiracil hydrochloride.	871.52	733030-01-8	100	114.74	15	17.21	http://selleckchem.com/products/tas-102.html	C29H34Cl2F6N8O12	hydrochloride	N/A	Cl.OCC1OC(CC1O)N2C=C(C(=O)NC2=O)C(F)(F)F.OCC3OC(CC3O)N4C=C(C(=O)NC4=O)C(F)(F)F.ClC5=C(CN6CCCC6=N)NC(=O)NC5=O	-1.951	8	8	8
S1237	Temozolomide	in 10mM DMSO	DNA/RNA Synthesis,Autophagy	DNA Damage	Temozolomide is a monofunctional SN-1 alkylating agent that can modify nitrogen atoms in the DNA ring and the extracyclic oxygen group, chemically converted to MTIC and degrades to methyldiazonium cation, which transfers methyl groups to DNA at physiologic pH. A DNA damage inducer in L-1210 and L-1210/BCNU cells.	194.15	85622-93-1	38	195.72	<1		http://selleckchem.com/products/Methazolastone.html	C6H6N6O2	free base	CCRG81045, NSC 362856	CN1N=NC2=C(N=C[N]2C1=O)C(N)=O	0.052	5	1	1
S1491	Fludarabine	in 10mM DMSO	DNA/RNA Synthesis,STAT	JAK/STAT	Fludarabine is a STAT1 activation inhibitor which causes a specific depletion of STAT1 protein (and mRNA) but not of other STATs. Also a DNA synthesis inhibitor in vascular smooth muscle cells.	285.23	21679-14-1	57	199.84	<1		http://selleckchem.com/products/Fludarabine(Fludara).html	C10H12FN5O4	Free Base	FaraA, Fludarabinum	NC1=NC(=NC2=C1N=C[N]2C3OC(CO)C(O)C3O)F	-1.312	4	4	2
S0780	Oncrasin-1	in 10mM DMSO	DNA/RNA Synthesis. Ras. PKC	DNA Damage/DNA Repair & Cell Cycle	Oncrasin-1 (Onc-1) is a potent RNA polymerase II inhibitor with antitumor activity that kills various human lung cancer cells with K-Ras mutations. Oncrasin-1 drives abnormal aggregation of protein kinase C iota (PKCι) in nucleus of sensitive cells but not in resistant cells.	269.73	75629-57-1	54	200.2	<1		https://www.selleckchem.com/products/oncrasin-1.html	C16H12ClNO	Free Base	N/A	ClC1=CC=C(C[N]2C=C(C=O)C3=C2C=CC=C3)C=C1	4.336	1	0	3
S2386	Indirubin	in 10mM DMSO	GSK-3	PI3K/Akt/mTOR	Indirubin is a potent cyclin-dependent kinases and GSK-3β inhibitor with IC50 of about 5 μM and 0.6 μM.	262.26	479-41-4	53	202.09	<1		http://selleckchem.com/products/Indirubin.html	C16H10N2O2	free base	NSC 105327	O=C1NC2=CC=CC=C2\C1=C3/NC4=C(C=CC=C4)C3=O	1.876	2	2	0
S1052	Elesclomol (STA-4783)	in 10mM DMSO	HSP (e.g. HSP90)	Cytoskeletal Signaling	Elesclomol (STA-4783) is a novel potent oxidative stress inducer that elicits pro-apoptosis events among tumor cells. Phase 3.	400.5	488832-69-5	80	199.75	<1		http://selleckchem.com/products/Elesclomol.html	C19H20N4O2S2	free base	N/A	CN(NC(=O)CC(=O)NN(C)C(=S)C1=CC=CC=C1)C(=S)C2=CC=CC=C2	2.885	2	2	8
S1069	Luminespib (AUY-922, NVP-AUY922)	in 10mM DMSO	HSP (e.g. HSP90)	Cytoskeletal Signaling	Luminespib (AUY-922, NVP-AUY922) is a highly potent HSP90 inhibitor for HSP90α/β with IC50 of 13 nM /21 nM in cell-free assays, weaker potency against the HSP90 family members GRP94 and TRAP-1, exhibits the tightest binding of any small-molecule HSP90 ligand. Phase 2.	465.54	747412-49-3	93	199.77	<1		http://selleckchem.com/products/NVP-AUY922.html	C26H31N3O5	free base	VER-52296	CCNC(=O)C1=NOC(=C1C2=CC=C(CN3CCOCC3)C=C2)C4=CC(=C(O)C=C4O)C(C)C	4.069	4	3	7
S1141	Tanespimycin (17-AAG)	in 10mM DMSO	HSP (e.g. HSP90)	Cytoskeletal Signaling	Tanespimycin (17-AAG) is a potent HSP90 inhibitor with IC50 of 5 nM in a cell-free assay, having a 100-fold higher binding affinity for HSP90 derived from tumour cells than HSP90 from normal cells. Phase 2.	585.69	75747-14-7	100	170.74	<1		http://selleckchem.com/products/17-AAG(Geldanamycin).html	C31H43N3O8	free base	CP127374, NSC-330507, KOS 953	COC1CC(C)CC2=C(NCC=C)C(=O)C=C(NC(=O)C(=C\C=C/C(OC)C(OC(N)=O)/C(=C/C(C)C1O)C)\C)C2=O	2.524	7	4	7
S1142	Alvespimycin (17-DMAG) HCl	in 10mM DMSO	HSP (e.g. HSP90)	Cytoskeletal Signaling	Alvespimycin (17-DMAG) HCl is a potent HSP90 inhibitor with IC50 of 62 nM in a cell-free assay. Phase 2.	653.21	467214-21-7	131	200.55	<1		http://selleckchem.com/products/17-DMAG,Hydrochloride-Salt.html	C32H49ClN4O8	Hydrochloride	NSC 707545, BMS 826476 HCl, KOS 1022	Cl.COC1CC(C)CC2=C(NCCN(C)C)C(=O)C=C(NC(=O)C(=C\C=C/C(OC)C(OC(N)=O)/C(=C/C(C)C1O)C)\C)C2=O	2.428	7	4	8
S2639	SNX-2112 (PF-04928473)	in 10mM DMSO	HSP (e.g. HSP90)	Cytoskeletal Signaling	SNX-2112 (PF-04928473) selectively binds to the ATP pocket of HSP90α and HSP90β with Ka of 30 nM and 30 nM, uniformly more potent than 17-AAG.	464.48	908112-43-6	93	200.22	<1		http://selleckchem.com/products/snx-2112.html	C23H27F3N4O3	free base	N/A	CC1(C)CC(=O)C2=C(C1)[N](N=C2C(F)(F)F)C3=CC(=C(C=C3)C(N)=O)NC4CCC(O)CC4	3.709	3	3	5
S2685	KW-2478	in 10mM DMSO	HSP (e.g. HSP90)	Cytoskeletal Signaling	KW-2478 is a nonansamycin HSP90 inhibitor with IC50 of 3.8 nM. Phase 1.	574.66	819812-04-9	115	200.12	<1		http://selleckchem.com/products/kw-2478.html	C30H42N2O9	free base	N/A	CCC1=C(CC(=O)N(CCOC)CCOC)C(=C(O)C=C1O)C(=O)C2=CC=C(OCCN3CCOCC3)C(=C2)OC	2.673	7	2	16
S7459	VER-50589	in 10mM DMSO	HSP (e.g. HSP90)	Cytoskeletal Signaling	VER-50589 is a potent HSP90 inhibitor with IC50 of 21 nM for HSP90β.	388.8	747413-08-7	77	198.05	<1		http://selleckchem.com/products/ver-50589.html	C19H17ClN2O5	free base	N/A	CCNC(=O)C1=NOC(=C1C2=CC=C(OC)C=C2)C3=CC(=C(O)C=C3O)Cl	3.761	4	3	5
S8039	PU-H71	in 10mM DMSO	HSP (e.g. HSP90)	Cytoskeletal Signaling	PU-H71 is a potent and selective inhibitor of HSP90 with IC50 of 51 nM. Phase 1.	512.37	873436-91-0	100	195.17	34	66.36	http://selleckchem.com/products/pu-h71.html	C18H21IN6O2S	free base	NSC 750424	CC(C)NCCC[N]1C(=NC2=C(N)N=CN=C12)SC3=CC4=C(OCO4)C=C3I	3.162	5	2	7
S8365	Apoptozole	in 10mM DMSO	HSP (e.g. HSP90)	Cytoskeletal Signaling	Apoptozole is an inhibitor of heat shock protein 70(HSP70) and Hsc70 with dissociation constants Kd of 0.14 μM and 0.21 μM, respectively. It induces caspase-dependent apoptosis.	625.56	1054543-47-3	100	159.86	<1		http://selleckchem.com/products/apoptozole.html	C33H25F6N3O3	free base	Apoptosis Activator VII	COC1=CC=C(C=C1)C2=C([N](CC3=CC=C(C=C3)C(N)=O)C(=N2)C4=CC(=CC(=C4)C(F)(F)F)C(F)(F)F)C5=CC=C(OC)C=C5	8.042	4	1	10
S8402	KRIBB11	in 10mM DMSO	HSP (e.g. HSP90)	Cytoskeletal Signaling	KRIBB11 abolishes the heat shock-induced luciferase activity with an IC50 of 1.2 μM. It is an inhibitor of the transcription factor Heat Shock Factor 1 (HSF1).	284.27	342639-96-7	3	10.55	<1		http://selleckchem.com/products/kribb11.html	C13H12N6O2	free base	N/A	CNC1=CC=C(C(=N1)NC2=CC=C3[NH]N=CC3=C2)[N+]([O-])=O	2.654	2	3	4
S6721	JG98	in 10mM DMSO	HSP (e.g. HSP90)	Cytoskeletal Signaling	JG-98 is an allosteric inhibitor of Hsp70 that binds tightly to a deep pocket that is conserved in members of the Hsp70 family.	534.54	1456551-16-8	8	14.97	<1		http://www.selleck.cn/products/jg98.html	C24H21Cl2N3OS3	Free Base	N/A	[Cl-].CCN1C(=O)C(\S\C1=C/C2=[N+](CC3=CC=CC=C3)C=CS2)=C4/SC5=C(C=CC(=C5)Cl)N4C	3.928	1	0	4
S0294	HSF1A	in 10mM DMSO	HSP (HSP90)	Cytoskeletal Signaling	HSF1A is a cell-permeable heat shock transcription factor 1 (HSF1) activator. HSF1A protects cells from stress-induced apoptosis, binds TRiC subunits and inhibits TRiC activity without perturbation of ATP hydrolysis.	409.52	1196723-93-9	82	200.23	<1		http://www.selleckchem.com/products/hsf1a.html	C21H19N3O2S2	free base	N/A	CCC1=CC=C(C=C1)[S](=O)(=O)NC2=CC(=N[N]2C3=CC=CC=C3)C4=CC=CS4	5.511	3	1	6
S1452	Ispinesib (SB-715992)	in 10mM DMSO	Kinesin	Cytoskeletal Signaling	Ispinesib (SB-715992) is a potent, specific and reversible inhibitor of kinesin spindle protein (KSP) with Ki app of 1.7 nM in a cell-free assay, no inhibition to CENP-E, RabK6, MCAK, MKLP1, KHC or Kif1A. Phase 2.	517.06	336113-53-2	103	199.2	<1		http://selleckchem.com/products/Ispinesib-mesilate(SB-715992).html	C30H33ClN4O2	free base	CK0238273	CC(C)C(N(CCCN)C(=O)C1=CC=C(C)C=C1)C2=NC3=C(C=CC(=C3)Cl)C(=O)N2CC4=CC=CC=C4	5.259	3	1	9
S5933	K 858	in 10mM DMSO	Kinesin	Cytoskeletal Signaling	K858 is a novel and potent inhibitor of Eg5 with an IC50 of 1.3 μM for inhibiting the ATPase activity of Eg5, showing at least 150-fold more selective for Eg5 than other members of the kinesin superfamily.	277.34	72926-24-0	55	198.31	1	3.61	http://www.selleckchem.com/products/k858.html	C13H15N3O2S	Free Base	N/A	CC(=O)NC1=NN(C(C)=O)C(C)(S1)C2=CC=CC=C2	1.535	3	1	2
S7090	GSK923295	in 10mM DMSO	Kinesin	Cytoskeletal Signaling	GSK923295 is a first-in-class, specific allosteric inhibitor of CENP-E kinesin motor ATPase with Ki of 3.2 nM, and less potent to mutant I182 and T183. Phase 1.	592.13	1088965-37-0	100	168.88	<1		http://selleckchem.com/products/gsk923295.html	C32H38ClN5O4	free base	N/A	CC(C)OC1=CC=C(C=C1Cl)C(=O)NC(CNC(=O)CN(C)C)CC2=CC=C(C=C2)C3=C[N]4C=CC=C(C(C)O)C4=N3	4.004	4	3	12
S7488	MPI-0479605	in 10mM DMSO	Kinesin	Cytoskeletal Signaling	MPI-0479605 is an ATP competitive and selective inhibitor of mitotic kinase Mps1 with IC50 of 1.8 nM, >40-fold selectivity over other kinases.	407.51	1246529-32-7	62	152.14	<1		http://selleckchem.com/products/mpi-0479605.html	C22H29N7O	free base	N/A	CC1=CC(=CC=C1NC2=NC3=C(N=C[NH]3)C(=N2)NC4CCCCC4)N5CCOCC5	4.379	4	3	5
S8439	Monastrol	in 10mM DMSO	Kinesin	Cytoskeletal Signaling	Monastrol is a cell-permeable small molecule inhibitor of kinesin-5(KIF11) which is essential for maintaining separation of the half-spindles.	292.35	329689-23-8	58	198.39	<1		http://selleckchem.com/products/monastrol.html	C14H16N2O3S	free base	N/A	CCOC(=O)C1=C(C)NC(=S)NC1C2=CC(=CC=C2)O	2.459	2	3	4
S0279	Dimethylenastron	in 10mM DMSO	Kinesin	Cytoskeletal Signaling	Dimethylenastron is a potent, specific and reversible inhibitor of kinesin Eg5 (kinesin-5/kinesin spindle protein, KSP) with IC50 of 200 nM. Dimethylenastron induces mitotic arrest and apoptosis and upregulate Hsp70 in human multiple myeloma cells.	302.39	863774-58-7	60	198.42	<1		http://www.selleckchem.com/products/dimethylenastron.html	C16H18N2O2S	free base	Eg5 Inhibitor III	CC1(C)CC(=O)C2=C(C1)NC(=S)NC2C3=CC=CC(=C3)O	2.806	1	3	1
S1297	Epothilone A	in 10mM DMSO	Microtubule Associated	Cytoskeletal Signaling	Epothilone A is a paclitaxel-like microtubule-stabilizing agent with EC0.01 of 2 μM.	493.66	152044-53-6	99	200.54	<1		http://selleckchem.com/products/Epothilone-A.html	C26H39NO6S	free base	N/A	CC1CCCC2OC2CC(OC(=O)CC(O)C(C)(C)C(=O)C(C)C1O)\C(C)=C\C3=CSC(=N3)C	3.574	5	2	2
S1364	Patupilone (EPO906, Epothilone B)	in 10mM DMSO	Microtubule Associated	Cytoskeletal Signaling	Patupilone (EPO906, Epothilone B) is a paclitaxel-like microtubule-stabilizing agent with EC0.01 of 1.8 μM. Phase 2.	507.68	152044-54-7	102	200.91	<1		http://selleckchem.com/products/Epothilone-B.html	C27H41NO6S	free base	N/A	CC1CCCC2(C)OC2CC(OC(=O)CC(O)C(C)(C)C(=O)C(C)C1O)\C(C)=C\C3=CSC(=N3)C	3.779	5	2	2
S2195	Lexibulin (CYT997)	in 10mM DMSO	Microtubule Associated	Cytoskeletal Signaling	Lexibulin (CYT997) is a potent microtubule polymerization inhibitor with IC50 of 10-100 nM in cancer cell lines. Phase 2.	434.53	917111-44-5	86	197.91	<1		http://selleckchem.com/products/CYT997.html	C24H30N6O2	free base	N/A	CCCC(NC1=C(C)C=NC(=N1)C2=CC(=C(NC(=O)NCC)C=C2)OC)C3=CC=CN=C3	3.744	5	3	9
S2284	Colchicine	in 10mM DMSO	Microtubule Associated	Cell Cycle	Colchicine is a microtubule polymerization inhibitor with an IC50 of 3 nM.	399.44	64-86-8	80	200.28	80	200.28	http://selleckchem.com/products/colchicine.html	C22H25NO6	free base	Colchineos, Colchisol, Colcin	COC1=CC=C2C(=CC1=O)C(CCC3=C2C(=C(OC)C(=C3)OC)OC)NC(C)=O	2.044	6	1	5
S3725	ELR-510444	in 10mM DMSO	Microtubule Associated	Cytoskeletal Signaling	ELR-510444 is a novel microtubule disruptor with potential antivascular effects and in vivo antitumor efficacy, causing a loss of cellular microtubules and the formation of aberrant mitotic spindles and leading to mitotic arrest and apoptosis of cancer cells.	368.47	1233948-35-0	73	198.12	<1		http://selleckchem.com/products/elr-510444.html	C19H16N2O2S2	free base	N/A	CC1=CC=C(C=C1)[S](=O)(=O)NC2=CC(=CC=C2C)C3=CC=C(S3)C#N	4.932	2	1	4
S4071	Griseofulvin	in 10mM DMSO	Microtubule Associated	Cytoskeletal Signaling	Griseofulvin, a production from some strains of the mold Penicillium griseofulvumam, is able to inhibit cell mitosis by interfering with microtubule function.	352.77	126-07-8	50	141.74	<1		http://selleckchem.com/products/griseofulvin.html	C17H17ClO6	free base	N/A	COC1=CC(=C2C(=O)C3(OC2=C1Cl)C(C)CC(=O)C=C3OC)OC	2.495	6	0	3
S4269	Vinorelbine Tartrate	in 10mM DMSO	Microtubule Associated	Cytoskeletal Signaling	Vinorelbine Tartrate is a semi-synthetic vinca alkaloid, and inhibits mitosis through interaction with tubulin.	1079.11	125317-39-7	100	92.67	100	92.67	http://selleckchem.com/products/vinorelbine-tartrate.html	C53H66N4O20	Tartrate	N/A	CCC1=CC2CN(C1)CC3=C([NH]C4=C3C=CC=C4)C(C2)(C(=O)OC)C5=C(OC)C=C6N(C)C7C(O)(C(OC(C)=O)C8(CC)C=CCN9CCC7(C89)C6=C5)C(=O)OC.OC(C(O)C(O)=O)C(O)=O.OC(C(O)C(O)=O)C(O)=O	-4	11	5	16
S7493	INH1	in 10mM DMSO	Microtubule Associated	Cytoskeletal Signaling	INH1 is a cell-permeable Hec1 inhibitor, which specifically disrupts the Hec1/Nek2 interaction.	308.4	313553-47-8	61	197.8	<1		http://selleckchem.com/products/inh1.html	C18H16N2OS	free base	IBT 13131	CC1=CC(=C(C=C1)C2=CSC(=N2)NC(=O)C3=CC=CC=C3)C	4.531	2	1	3
S7494	INH6	in 10mM DMSO	Microtubule Associated	Cytoskeletal Signaling	INH6 is a potent Hec1 inhibitor, which specifically disrupts the Hec1/Nek2 interaction and causes chromosome mis-alignment.	322.42	1001753-24-7	64	198.5	<1		http://selleckchem.com/products/inh6.html	C19H18N2OS	free base	N/A	CC1=CC(=C(C(=C1)C)C2=CSC(=N2)NC(=O)C3=CC=CC=C3)C	5.017	2	1	3
S7721	Monomethyl auristatin E (MMAE)	in 10mM DMSO	Microtubule Associated	Cytoskeletal Signaling	Monomethyl auristatin E (MMAE) is a synthetic antineoplastic agent, which is linked to a monoclonal antibody (MAB). It is also a microtubule-disrupting agent .	717.98	474645-27-7	100	139.28	<1		http://selleckchem.com/products/monomethyl-auristatin-e-mmae.html	C39H67N5O7	free base	N/A	CCC(C)C(C(CC(=O)N1CCCC1C(OC)C(C)C(=O)NC(C)C(O)C2=CC=CC=C2)OC)N(C)C(=O)C(NC(=O)C(NC)C(C)C)C(C)C	3.46	6	4	20
S7787	Docetaxel Trihydrate	in 10mM DMSO	Microtubule Associated	Cytoskeletal Signaling	Docetaxel, an analog of paclitaxel, is an inhibitor of depolymerisation of microtubules by binding to stabilized microtubules.	861.93	148408-66-6	100	116.02	<1		http://selleckchem.com/products/docetaxel-trihydrate.html	C43H59NO17	Trihydrate	RP56976 (NSC 628503) Trihydrate	O.O.O.CC(=O)OC12COC1CC(O)C3(C)C2C(OC(=O)C4=CC=CC=C4)C5(O)CC(OC(=O)C(O)C(NC(=O)OC(C)(C)C)C6=CC=CC=C6)C(=C(C(O)C3=O)C5(C)C)C	1.964	10	4	13
S8165	Cucurbitacin B	in 10mM DMSO	Microtubule Associated	Cytoskeletal Signaling	Cucurbitacin B, an oxygenated tetracyclic triterpenoid compound extracted from Cucurbitaceae plant species, is a long-term anticancer agent by disruption of microtubule polymerization.	558.7	6199-67-3	100	178.99	<1		http://selleckchem.com/products/cucurbitacin-b.html	C32H46O8	free base	N/A	CC(=O)OC(C)(C)/C=C/C(=O)C(C)(O)C1C(O)CC2(C)C3CC=C4C(CC(O)C(=O)C4(C)C)C3(C)C(=O)CC12C	2.312	5	2	6
S0444	Indibulin	in 10mM DMSO	Microtubule Associated	Cytoskeletal Signaling	Indibulin (ZIO 301, D 24851, Zybulin) is an orally applied inhibitor of tubulin assembly with potent anticancer activity. Indibulin induces mitotic arrest and apoptosis.	389.83	204205-90-3	40	102.61	<1		http://www.selleckchem.com/products/Indibulin.html	C22H16ClN3O2	free base	ZIO 301, D 24851, Zybulin	ClC1=CC=C(C[N]2C=C(C(=O)C(=O)NC3=CC=NC=C3)C4=CC=CC=C24)C=C1	4.097	3	1	5
S4505	Vinblastine sulfate	in 10mM DMSO	Microtubule Associated,AChR	Cytoskeletal Signaling	Vinblastine sulfate inhibits microtubule formation and suppresses nAChR activity with IC50 of 8.9 μM in a cell-free assay, used to treat certain kinds of cancer.	909.05	143-67-9	100	110	<1		http://selleckchem.com/products/vinblastine-sulfate.html	C46H60N4O13S	free base	NSC49842	CCC1(O)CC2CN(CCC3=C([NH]C4=CC=CC=C34)C(C2)(C(=O)OC)C5=C(OC)C=C6N(C)C7C(O)(C(OC(C)=O)C8(CC)C=CCN9CCC7(C89)C6=C5)C(=O)OC)C1.O[S](O)(=O)=O	4.28	7	1	10
S0149	C-DIM5	in 10mM DMSO	Nur77. apoptosis related	Cell Cycle	C-DIM5 (DIM-C-pPhOCH3) is an agonist of Nur77 (Nerve growth factor-induced Bα (NGFI-Bα)/nuclear receptor 4A1 (NR4A1)) which is an orphan nuclear receptor. C-DIM5 (DIM-C-pPhOCH3) decreases survival and induces apoptosis in RKO colon cancer cells.	352.43	33985-68-1	70	198.62	<1		https://www.selleckchem.com/products/c-dim5.html	C24H20N2O	Free Base	DIM-C-pPhOCH3	COC1=CC=C(C=C1)C(C2=C[NH]C3=CC=CC=C23)C4=C[NH]C5=CC=CC=C45	5.659	1	2	4
S2923	Salubrinal	in 10mM DMSO	PERK	Apoptosis	Salubrinal is a selective inhibitor of eIF2α dephosphorylation and inhibits ER stress-mediated apoptosis with EC50 of ~15 μM in a cell-free assay.	479.81	405060-95-9	95	198	<1		http://selleckchem.com/products/salubrinal.html	C21H17Cl3N4OS	free base	N/A	ClC(Cl)(Cl)C(NC(=O)\C=C\C1=CC=CC=C1)NC(=S)NC2=CC=CC3=C2N=CC=C3	5.82	2	3	8
S7033	GSK2656157	in 10mM DMSO	PERK	Apoptosis	GSK2656157 is an ATP-competitive and highly selective inhibitor of PERK with IC50 of 0.9 nM in a cell-free assay, 500-fold greater against a panel of 300 kinases.	416.45	1337532-29-2	32	76.84	<1		http://selleckchem.com/products/gsk2656157.html	C23H21FN6O	free base	N/A	C[N]1C=C(C2=C(F)C3=C(C=C2)N(CC3)C(=O)CC4=CC=CC(=N4)C)C5=C(N)N=CN=C15	2.926	4	1	3
S7307	GSK2606414	in 10mM DMSO	PERK	Apoptosis	GSK2606414 is an orally available, potent, and selective PERK inhibitor with IC50 of 0.4 nM, displaying at least 100-fold selectivity over the other EIF2AKs assayed.	451.44	1337531-36-8	90	199.36	<1		http://selleckchem.com/products/gsk2606414.html	C24H20F3N5O	free base	N/A	C[N]1C=C(C2=CC=C3N(CCC3=C2)C(=O)CC4=CC=CC(=C4)C(F)(F)F)C5=C1N=CN=C5N	4.103	3	1	4
S8304	Azoramide	in 10mM DMSO	PERK	Apoptosis	Azoramide is a small-molecule modulator of the unfolded protein response (UPR). It improves ER protein-folding ability and activates ER chaperone capacity to protect cells against ER stress.	308.83	932986-18-0	61	197.52	<1		http://selleckchem.com/products/azoramide.html	C15H17ClN2OS	free base	N/A	CCCC(=O)NCCC1=CSC(=N1)C2=CC=C(Cl)C=C2	3.588	2	1	6
S2235	Volasertib (BI 6727)	in 10mM DMSO	PLK	Cell Cycle	Volasertib (BI 6727) is a highly potent Plk1 inhibitor with IC50 of 0.87 nM in a cell-free assay. It shows 6- and 65-fold greater selectivity against Plk2 and Plk3. Phase 3.	618.81	755038-65-4	20	32.32	<1		http://selleckchem.com/products/BI6727-Volasertib.html	C34H50N8O3	free base	N/A	CCC1N(C(C)C)C2=C(C=NC(=N2)NC3=CC=C(C=C3OC)C(=O)NC4CCC(CC4)N5CCN(CC5)CC6CC6)N(C)C1=O	4.838	5	2	10
S7255	NMS-P937 (NMS1286937)	in 10mM DMSO	PLK	Cell Cycle	NMS-P937 (NMS1286937) is an orally available, selective Polo-like Kinase 1 (PLK1) inhibitor with IC50 of 2 nM, 5000-fold selectivity over PLK2/PLK3. Phase 1.	532.52	1034616-18-6	42	78.87	<1		http://selleckchem.com/products/nms-p937-nms1286937.html	C24H27F3N8O3	free base	N/A	CN1CCN(CC1)C2=CC=C(OC(F)(F)F)C(=C2)NC3=NC4=C(CCC5=C4[N](CCO)N=C5C(N)=O)C=N3	4.742	5	3	8
S7720	SBE 13 HCl	in 10mM DMSO	PLK	Cell Cycle	SBE 13 HCl is a potent and selective PLK1 inhibitor with IC50 of 200 pM, >4000-fold selectivity over Aurora A kinase, Plk2 and Plk3.	479.4	1052532-15-6	95	198.16	<1		http://selleckchem.com/products/sbe-13-hcl.html	C24H28Cl2N2O4	hydrochloride	N/A	Cl.COC1=CC=C(CCNCC2=CC=C(OCC3=CN=C(Cl)C=C3)C(=C2)OC)C=C1OC	4.895	5	1	11
S0023	K-Ras-IN-1	in 10mM DMSO	Ras	Cell Cycle	K-Ras-IN-1 inhibits K-Ras by binding to K-Ras in a hydrophobic pocket that is occupied by Tyr-71 in the apo-Ras crystal structure.	207.29	84783-01-7	41	197.79	<1		http://www.selleckchem.com/products/k-ras-in-1.html	C11H13NOS	free base	MDK-3017	OC1=CC=CC=C1C(=S)N2CCCC2	2.886	0	1	2
S6905	MCP110	in 10mM DMSO	Ras	MAPK	MCP110 is an inhibitor of Ras/Raf-1 interaction. MCP110 disrupts the interaction of activated Ras with Raf and is potential for the treatment of human tumors.	508.65	521310-51-0	100	196.6	<1		http://www.selleckchem.com/products/mcp110.html	C33H36N2O3	free base	N/A	COC1=CC(=CC=C1OCC2=CC=CC=C2)CN(CCC3=NC=CC=C3)C(=O)CCCCC4=CC=CC=C4	6.677	4	0	14
S7330	6H05	in 10mM DMSO	Rho	Cell Cycle	6H05 is a selective, and allosteric inhibitor of oncogenic K-Ras(G12C).	590.14	2061344-88-3	100	169.45	100	169.45	http://selleckchem.com/products/6h05.html	C22H31ClF3N3O4S3	free base	N/A	CN(C)CCSSCCNC(=O)C1CCN(CC1)C(=O)CSC2=CC=C(Cl)C=C2.OC(=O)C(F)(F)F	1.174	3	1	12
S7331	K-Ras(G12C) inhibitor 12	in 10mM DMSO	Rho	Cell Cycle	K-Ras(G12C) inhibitor 12 is an allosteric inhibitor of oncogenic K-Ras(G12C).	449.67	1469337-95-8	27	60.04	<1		http://selleckchem.com/products/k-ras-g12c-inhibitor-12.html	C15H17ClIN3O3	free base	N/A	OC1=CC(=C(I)C=C1NCC(=O)N2CCN(CC2)C(=O)C=C)Cl	1.819	2	2	4
S7332	K-Ras(G12C) inhibitor 9	in 10mM DMSO	Rho	Cell Cycle	K-Ras(G12C) inhibitor 9 is an allosteric inhibitor of oncogenic K-Ras(G12C).	513.78	1469337-91-4	53	103.16	<1		http://selleckchem.com/products/k-ras-g12c-inhibitor9.html	C16H21ClIN3O4S	free base	N/A	COC1=CC(=C(I)C=C1NCC(=O)N2CCC(CC2)N[S](=O)(=O)C=C)Cl	1.17	4	2	7
S7684	Salirasib	in 10mM DMSO	Rho	Cell Cycle	Salirasib is a potent competitive prenylated protein methyltransferase (PPMTase) inhibitor with Ki of 2.6 μM, which inhibits Ras methylation. Phase 2.	358.54	162520-00-5	The physical form of the compound is fat, and can be dissolved in any proportion in DMSO				http://selleckchem.com/products/salirasib.html	C22H30O2S	free base	Farnesylthiosalicylic acid, FTS	CC(C)=CCC/C(C)=C/CC/C(C)=C/CSC1=CC=CC=C1C(O)=O	7.12	1	0	10
S7686	ML141	in 10mM DMSO	Rho	Cell Cycle	ML141 (CID-2950007), is demonstrated to be a potent, selective and reversible non-competitive inhibitor of Cdc42 GTPase suitable for in vitro assays, with IC50 of 200 nM and selectivity against other members of the Rho family of GTPases (Rac1, Rab2, Rab7).	407.49	71203-35-5	81	198.78	<1		http://selleckchem.com/products/ml141.html	C22H21N3O3S	free base	CID-2950007	COC1=CC=C(C=C1)C2CC(=NN2C3=CC=C(C=C3)[S](N)(=O)=O)C4=CC=CC=C4	3.87	4	1	5
S8303	Kobe0065	in 10mM DMSO	Rho	Cell Cycle	Kobe0065 is H-Ras-cRaf1 interaction inhibitor, exhibiting potent activity to competitively inhibit the binding of H-Ras·GTP to c-Raf-1 RBD with a Ki value of 46 ± 13 μM.	449.79	436133-68-5	89	197.87	<1		http://selleckchem.com/products/kobe0065.html	C15H11ClF3N5O4S	free base	N/A	CC1=C(Cl)C=C(NC(=S)NNC2=C(C=C(C=C2[N+]([O-])=O)C(F)(F)F)[N+]([O-])=O)C=C1	5.921	0	3	8
S8826	BAY-293	in 10mM DMSO	Rho	Cell Cycle	BAY-293 selectively inhibits the KRAS-SOS1 interaction with an IC50 of 21 nM.	448.58	2244904-70-7	90	200.63	<1		http://www.selleck.cn/products/bay-293.html	C25H28N4O2S	free base	N/A	CNCC1=C(C=CC=C1)C2=CSC(=C2)C(C)NC3=NC(=NC4=CC(=C(OC)C=C34)OC)C	4.522	4	2	8
S8988	Rhosin hydrochloride	in 10mM DMSO	Rho	Cell Cycle	Rhosin (G04) hydrochloride (HCl) is a potent, specific inhibitor of RhoA subfamily Rho GTPases with Kd of ~ 0.4 uM. Rhosin hydrochloride induces cell apoptosis.	394.86	1281870-42-5	93	235.53	93	235.53	http://www.selleckchem.com/products/rhosin-hydrochloride.html	C20H19ClN6O	Hydrochloride	G04 hydrochloride, Rhosin HCl	Cl.NC(CC1=C[NH]C2=CC=CC=C12)C(=O)N\N=C\C3=CC4=NC=CN=C4C=C3	2.237	4	3	5
S1273	Amarogentin	in 10mM DMSO	Taste Receptor. TNF-alpha. Apoptosis related. PI3K. Akt. AMPK	GPCR & G Protein	Amarogentin (AG), a secoiridoid glycoside mainly extracted from Swertia and Gentiana roots, exhibits anti-oxidative, anti-tumour, and anti-diabetic activities. Amarogentin is an agonist for the bitter taste receptor TAS2R1 and inhibits in LAD-2 cells substance P-induced production of newly synthesized TNF-&alpha;. Amarogentin induces apoptosis in human gastric cancer cells (SNU-16) through G2/M c…	586.54	21018-84-8	100	170.49	<1		https://www.selleckchem.com/products/amarogentin.html	C29H30O13	Free Base	AG	OCC1OC(OC2OC=C3C(CCOC3=O)C2C=C)C(OC(=O)C4=C(O)C=C(O)C=C4C5=CC=CC(=C5)O)C(O)C1O	1.428	7	6	8
S0765	MAZ51	in 10mM DMSO	VEGFR. Akt. GSK-3. Rho. apoptosis related	Protein Tyrosine Kinase & Angiogenesis	MAZ51 is a potent and selective inhibitor of vascular endothelial growth factor receptor (VEGFR)-3 (Flt-4) tyrosine kinase. MAZ51 induces cell rounding and G2/M cell cycle arrest in glioma cells through phosphorylation of Akt/GSK3β and activation of RhoA. MAZ51 inhibits the proliferation and induces the apoptosis of a variety of non-VEGFR-3-expressing tumor cell lines.	314.38	163655-37-6	15	47.71	<1		https://www.selleckchem.com/products/maz51.html	C21H18N2O	Free Base	N/A	CN(C)C1=CC=C(\C=C/2C(=O)NC3=CC=CC=C23)C4=CC=CC=C14	3.801	1	1	2
S8148	PD0166285	in 10mM DMSO	Wee1	Cell Cycle	PD0166285 is a potent Wee1 and Chk1 inhibitor with activity at nanomolar concentrations (IC50=24 nM for Wee1 and 72 nM for Myt1). PD0166285 is also a novel G2 checkpoint abrogator.	512.43	185039-89-8	100	195.15	<1		http://selleckchem.com/products/pd0166285.html	C26H27Cl2N5O2	free base	N/A	CCN(CC)CCOC1=CC=C(NC2=NC3=C(C=N2)C=C(C(=O)N3C)C4=C(Cl)C=CC=C4Cl)C=C1	5.917	4	1	9
S9665	Motixafortide (BL-8040)	in 10mM Water	CXCR	Immunology & Inflammation	Motixafortide (BL-8040, BKT140, TF 14016, 4-fluorobenzoyl, 4F-benzoyl-TN14003, T140) is an antagonist of CXCR4 with IC50 of ～1 nM. BL-8040 induces the apoptosis of AML blasts by down-regulating ERK, BCL-2, MCL-1 and cyclin-D1 via altered miR-15a/16-1 expression.	2159.52	664334-36-5	-1	-0.46	100	46.31	http://www.selleckchem.com/products/motixafortide-bl-8040-.html	C97H144FN33O19S2	free base	BKT140, TF 14016, 4-fluorobenzoyl, 4F-benzoyl-TN14003, T140	NCCCCC1NC(=O)C(CCCNC(N)=O)NC(=O)C(CC2=CC=C(O)C=C2)NC(=O)C(CSSCC(NC(=O)C(CCCNC(N)=O)NC(=O)C(CCCNC(N)=N)NC(=O)C(CC3=CC=C(O)C=C3)NC(=O)C4CCCN4C(=O)C(CCCCN)NC1=O)C(=O)NC(CCCNC(N)=N)C(N)=O)NC(=O)C(CC5=CC6=CC=CC=C6C=C5)NC(=O)C(CCCNC(N)=N)NC(=O)C(CCCNC(N)=N)NC(=O)C7=CC=C(F)C=C7	-3.895	17	30	53
S7785	Pemetrexed Disodium Hydrate	in 10mM Water	DHFR	Metabolism	Pemetrexed Disodium Hydrate is a novel antifolate and antimetabolite for TS, DHFR and GARFT with Ki of 1.3 nM, 7.2 nM and 65 nM, respectively.	516.42	357166-30-4	<1		100	193.64	http://selleckchem.com/products/pemetrexed-disodium-hydrate.html	C20H19N5Na2O6R	Disodium Hydrate	LY-231514 Disodium Hydrate	NC1=NC(=O)C2=C([NH]C=C2CCC3=CC=C(C=C3)C(=O)NC(CCC(=O)O[Na])C(=O)O[Na])N1	2.06	7	4	11
S5097	Methotrexate disodium	in 10mM Water	DHFR,Dehydrogenase	Metabolism	Methotrexate sodium, an inhibitor of tetrahydrofolate dehydrogenase, is an antineoplastic antimetabolite with immunosuppressant properties.	498.4	7413-34-5	<1		99	198.64	http://selleckchem.com/products/methotrexate-disodium.html	C20H20N8Na2O5	disodium salt	N/A	[Na+].[Na+].CN(CC1=NC2=C(N)N=C(N)N=C2N=C1)C3=CC=C(C=C3)C(=O)NC(CCC([O-])=O)C([O-])=O	-2.834	5	3	9
S1135	Pemetrexed (LY-231514) disodium	in 10mM Water	DHFR,DNA/RNA Synthesis	Metabolism	Pemetrexed is a novel antifolate and antimetabolite for TS, DHFR and GARFT with Ki of 1.3 nM, 7.2 nM and 65 nM in cell-free assays, respectively.	471.37	150399-23-8	<1		94	199.42	http://selleckchem.com/products/Pemetrexed-disodium.html	C20H19N5Na2O6	Disodium salt	LY-231514	[Na+].[Na+].NC1=NC(=O)C2=C([NH]C=C2CCC3=CC=C(C=C3)C(=O)NC(CCC([O-])=O)C([O-])=O)N1	-1.804	3	4	9
S1648	Cytarabine	in 10mM Water	DNA/RNA Synthesis	DNA Damage	Cytarabine is an antimetabolic agent and DNA synthesis inhibitor with IC50 of 16 nM in wild-type CCRF-CEM cells.	243.22	147-94-4	1	4.11	48	197.35	http://selleckchem.com/products/Cytarabine(Cytosar-U).html	C9H13N3O5	free base	N/A	NC1=NC(=O)N(C=C1)C2OC(CO)C(O)C2O	-2.396	3	4	2
S1149	Gemcitabine HCl	in 10mM Water	DNA/RNA Synthesis,Autophagy	DNA Damage	Gemcitabine HCl is a DNA synthesis inhibitor with IC50 of 50 nM, 40 nM, 18 nM and 12 nM in PANC1, MIAPaCa2, BxPC3 and Capan2 cells, respectively.	299.66	122111-03-9	<1		19	63.41	http://selleckchem.com/products/Gemcitabine-Hydrochloride(Gemzar).html	C9H12ClF2N3O4	Hydrochloride	LY188011	Cl.NC1=NC(=O)N(C=C1)C2OC(CO)C(O)C2(F)F	-1.012	3	3	2
S6871	Sodium oxamate	in 10mM Water	LDH	Metabolism	Sodium oxamate (SO) is an inhibitor of lactate dehydrogenase (LDH) that specificly inhibits LDH‑A. Sodium oxamate (SO) induces G2/M cell cycle arrest via downregulation of the CDK1/cyclin B1 pathway and promotes apoptosis through enhancement of mitochondrial ROS generation.	111.03	565-73-1	<1		22	198.14	http://www.selleckchem.com/products/sodium-oxamate.html	C2H2NNaO3	Sodium	SO, oxamate sodium, Aminooxoacetic acid sodium salt, Oxamic acid sodium salt	[Na+].NC(=O)C([O-])=O	-2.531	1	1	1
S7204	Fosbretabulin (Combretastatin A4 Phosphate (CA4P)) Disodium	in 10mM Water	Microtubule Associated	Cytoskeletal Signaling	Fosbretabulin (Combretastatin A4 Phosphate (CA4P)) Disodium is the water-soluble prodrug of Combretastatin A4 (CA4), which is a microtubule-targeting agent that binds β-tubulin with Kd of 0.4 μM in a cell-free assay. Fosbretabulin Disodium inhibits the polymerization of tubulin with IC50 of 2.4 μM, and also disrupts tumor vasculature. Phase 3.	440.29	168555-66-6	<1		28	63.59	http://selleckchem.com/products/fosbretabulin-disodium-combretastatin-a-4-phosphate-disodium-ca4p-disodium.html	C18H19Na2O8P	Disodium salt	N/A	[Na+].[Na+].COC1=C(O[P]([O-])([O-])=O)C=C(\C=C/C2=CC(=C(OC)C(=C2)OC)OC)C=C1	1.077	5	0	8
S2441	Estramustine phosphate sodium	in 10mM Water	Microtubule Associated	Cytoskeletal Signaling	Estramustine phosphate sodium is an antitumour drug with a unique dual mode of action. Estrone and estradiol, products of the metabolism of estramustine phosphate sodium, have shown antigonadotrophic activity resulting in reduced testosterone levels. Estramustine(the cytotoxic metabolite produced by dephosphorylation of estramustine phosphate sodium) is an antiprostatic tumor drug with antimicrot…	564.35	52205-73-9	<1		100	177.2	http://www.selleck.cn/products/estramustine-phosphate-sodium.html	C23H30Cl2NNa2O6P	phosphate sodium	EMP, Emcyt, Estracyt	[Na+].[Na+].CC12CCC3C(CCC4=C3C=CC(=C4)OC(=O)N(CCCl)CCCl)C1CCC2O[P]([O-])([O-])=O	3.131	3	0	8
S2744	CCT137690	in 2mM DMSO	Aurora Kinase	Cell Cycle	CCT137690 is a highly selective inhibitor of Aurora A, Aurora B and Aurora C with IC50 of 15 nM, 25 nM and 19 nM. It has little effect on hERG ion-channel.	551.48	1095382-05-0	4	7.25	<1		http://selleckchem.com/products/cct137690.html	C26H31BrN8O	Free Base	N/A	CN1CCN(CC1)C2=CC=C(C=C2)C3=NC4=C(N5CCN(CC5)CC6=NOC(=C6)C)C(=CN=C4[NH]3)Br	3.704	4	1	5
S7400	ISRIB (trans-isomer)	in 2mM DMSO	PERK	Apoptosis	ISRIB (trans-isomer), the trans-isomer of ISRIB, is a potent and selective PERK inhibitor with IC50 of 5 nM and does not have global effects on translation, transcription, or mRNA stability in non-stressed cells.	451.34	1597403-47-8	4	8.86	<1		http://selleckchem.com/products/isrib-trans-isomer.html	C22H24Cl2N2O4	Free Base	N/A	ClC1=CC=C(OCC(=O)NC2CCC(CC2)NC(=O)COC3=CC=C(Cl)C=C3)C=C1	4.055	4	2	8
