# Supplementary material for: SYT4 Interacts with PSMC6 to Facilitate Malignant Progression in Gastric Carcinoma via Activating Wnt/β-catenin Signaling
Source: Int J Biol Sci. 2025 Oct 20;21(15):6775–93. doi: 10.7150/ijbs.118672 (PMC12631102; doi:10.7150/ijbs.118672)
Supplement: Supplementary file 3 — Supplementary table 5. [file ijbsv21p6775s3.csv]

Patient	N	T-A	T-H	T-E	Subgroup	AFP_group	AFP_level	Age_group	Age	Tumor_position	HER2_group	HER2	OS_Months	OS_Status	Specimen_type	Lauren_subtype	Gender
1			TH		nAFP	20-	4.2	60-	53	whole	pHer2	1+	9	1	surgical	mix	Male
5	NAT		TH		hAFP	20-3000	88.9	60-69	62	distal	pHer2	1+	13	1	surgical	diffuse	Male
20	NAT	TA	TH		nAFP	20-	3.8	60-69	67	distal	nHer2	0	29	1	surgical	mix	Male
24	NAT		TH		hAFP	20-3000	152.3	60-	58	proximal	pHer2	1+	28	1	surgical	intestinal	Male
25	NAT		TH		hAFP	20-3000	728.9	60-	49	distal	nHer2	0	6	1	surgical	intestinal	Male
27	NAT	TA	TH		hAFP	20-3000	244.6	60-69	68	distal	nHer2	0	41	0	surgical	diffuse	Male
29	NAT	TA	TH		nAFP	20-	1.6	70-79	71	proximal	pHer2	2+	13	1	surgical	mix	Male
31	NAT		TH		nAFP	20-	5.3	70-79	79	distal	NA	NA	42	0	surgical	intestinal	Female
32	NAT	TA	TH		hAFP	20-3000	1953	60-69	69	whole	pHer2	1+	46	0	surgical	mix	Female
33	NAT		TH		nAFP	20-	normal	60-69	63	proximal	nHer2	0	47	0	surgical	intestinal	Male
35	NAT	TA			hAFP	20-3000	71.3	60-69	65	whole	nHer2	0	48	0	surgical	mix	Male
36	NAT	TA	TH		hAFP	20-3000	32.1	60-69	61	whole	pHer2	2+	13	1	surgical	intestinal	Male
37	NAT	TA			nAFP	20-	normal	70-79	75	distal	pHer2	3+	48	0	surgical	diffuse	Female
43	NAT		TH		hAFP	20-3000	304.9	60-	57	whole	pHer2	2+	51	0	surgical	intestinal	Male
44	NAT	TA	TH	TE	hAFP	20-3000	705.9	60-69	68	distal	pHer2	1+	51	0	surgical	NA	Male
45	NAT		TH		hAFP	20-3000	341.1	60-69	64	distal	nHer2	0	51	0	surgical	diffuse	Male
49	NAT		TH		hAFP	20-3000	38.2	60-69	68	distal	pHer2	2+	17	1	surgical	intestinal	Male
51		TA	TH		hAFP	20-3000	61.1	60-69	62	distal	nHer2	0	53	0	surgical	intestinal	Male
53			TH		hAFP	20-3000	596.7	70-79	74	distal	nHer2	0	55	0	surgical	NA	Male
55	NAT		TH		hAFP	20-3000	141	70-79	73	whole	nHer2	0	12	1	surgical	NA	Male
56	NAT		TH		hAFP	20-3000	482.5	80+	80	whole	pHer2	2+	10	1	surgical	mix	Female
66	NAT	TA			nAFP	20-	normal	60-69	65	distal	pHer2	2+	56	1	surgical	intestinal	Male
67	NAT		TH		hAFP	20-3000	27.4	60-	53	distal	pHer2	2+	63	0	surgical	mix	Male
68	NAT		TH		hAFP	3000+	24151	60-69	67	whole	pHer2	1+	6	1	surgical	intestinal	Male
69	NAT	TA	TH		hAFP	20-3000	184.7	60-69	65	whole	pHer2	2+	25	1	surgical	NA	Male
70	NAT		TH		nAFP	20-	2	70-79	70	whole	pHer2	1+	62	0	surgical	mix	Male
71	NAT		TH	TE	hAFP	20-3000	2895	60-69	65	whole	pHer2	2+	65	0	surgical	NA	Male
72	NAT		TH		hAFP	20-3000	158.7	70-79	74	proximal	nHer2	0	58	0	surgical	NA	Female
73		TA	TH		nAFP	20-	normal	80+	82	distal	pHer2	3+	65	0	surgical	intestinal	Female
75	NAT	TA	TH		nAFP	20-	normal	60-	48	distal	nHer2	0	60	0	surgical	NA	Male
79	NAT		TH		nAFP	20-	1.4	70-79	74	whole	nHer2	0	7	1	surgical	mix	Male
80	NAT	TA	TH		hAFP	20-3000	379	60-69	64	whole	pHer2	1+	8	1	surgical	mix	Male
81	NAT		TH		hAFP	20-3000	128	60-	48	whole	pHer2	2+	4	1	surgical	mix	Female
88	NAT		TH		hAFP	20-3000	43.9	60-69	66	distal	pHer2	1+	6	1	surgical	intestinal	Male
94	NAT	TA			nAFP	20-	normal	80+	82	distal	NA	NA	36	1	surgical	NA	Male
96	NAT	TA			NA	NA	NA	70-79	71	distal	NA	NA	172	0	surgical	NA	Female
97		TA	TH		NA	NA	NA	70-79	70	distal	NA	NA	106	1	surgical	NA	Male
99	NAT		TH		hAFP	20-3000	2127	60-69	63	whole	NA	NA	8	1	surgical	NA	Male
102	NAT		TH		hAFP	20-3000	711	60-	53	distal	NA	NA	24	1	surgical	NA	Male
104			TH		NA	NA	NA	70-79	73	whole	nHer2	0	70	0	surgical	NA	Female
106	NAT	TA	TH		hAFP	20-3000	70.7	60-	56	distal	pHer2	2+	67	0	surgical	intestinal	Male
110	NAT		TH		hAFP	20-3000	1085	60-69	69	gastric body	pHer2	2+	6	1	biopsy	diffuse	Male
113	NAT		TH		hAFP	3000+	16868	70-79	78	gastric body	pHer2	1+	28	1	biopsy	mix	Female
114			TH		hAFP	3000+	37604	70-79	73	gastric body	pHer2	3+	7	1	biopsy	intestinal	Female
115	NAT		TH		hAFP	3000+	14700	70-79	75	antrum	NA	NA	16	1	biopsy	NA	Male
118			TH		hAFP	3000+	40470	60-69	66	gastric body	pHer2	3+	18	1	biopsy	intestinal	Male
122		TA	TH		hAFP	20-3000	862.8	70-79	75	gastric body	pHer2	3+	1	1	biopsy	NA	Male
124			TH		hAFP	3000+	22721	80+	82	gastric body	NA	NA	4	1	biopsy	diffuse	Male
125			TH		hAFP	3000+	60500	60-69	60	angular	pHer2	1+	6	1	biopsy	intestinal	Male
128	NAT		TH		hAFP	20-3000	73.5	60-69	62	gastric body	NA	NA	3	1	biopsy	diffuse	Male
137	NAT	TA	TH		nAFP	20-	normal	70-79	75	distal	pHer2	1+	87	0	surgical	NA	Male
138	NAT	TA			NA	NA	NA	60-	50	whole	NA	NA	176	0	surgical	NA	Male
140	NAT		TH		hAFP	3000+	5086	60-	48	distal	pHer2	1+	93	0	surgical	NA	Male
141	NAT	TA	TH		hAFP	3000+	6667	60-69	61	distal	nHer2	0	94	0	surgical	NA	Male
2	NAT		TH		hAFP	20-3000	234	60-	57	distal	nHer2	0	19	0	surgical	NA	Male
3	NAT			TE	hAFP	20-3000	22.4	60-	49	whole	nHer2	0	19	0	surgical	NA	Female
4		TA	TH		hAFP	20-3000	327.8	60-69	64	whole	pHer2	1+	22	0	surgical	mix	Male
6	NAT		TH		nAFP	20-	5	60-69	63	whole	pHer2	3+	24	0	surgical	mix	Male
7	NAT		TH		hAFP	20-3000	537.1	60-	57	whole	pHer2	1+	24	0	surgical	intestinal	Female
8	NAT		TH		hAFP	20-3000	443.2	60-69	67	whole	nHer2	0	24	0	surgical	NA	Male
10	NAT		TH		nAFP	20-	6.9	70-79	70	distal	pHer2	1+	24	0	surgical	intestinal	Male
11	NAT		TH	TE	nAFP	20-	14.6	70-79	73	distal	nHer2	0	25	0	surgical	mix	Female
15	NAT			TE	hAFP	20-3000	33.5	60-69	63	distal	pHer2	2+	28	0	surgical	NA	Male
16	NAT	TA	TH		nAFP	20-	12.2	60-69	61	distal	pHer2	1+	30	0	surgical	intestinal	Female
18	NAT		TH		nAFP	20-	2.6	60-69	66	distal	nHer2	0	31	0	surgical	NA	Male
19	NAT	TA		TE	hAFP	20-3000	23.9	80+	85	distal	nHer2	0	24	1	surgical	intestinal	Male
21	NAT	TA	TH	TE	hAFP	20-3000	80.6	60-69	64	distal	nHer2	0	33	0	surgical	intestinal	Male
28	NAT			TE	nAFP	20-	3.5	60-	53	whole	nHer2	0	41	0	surgical	intestinal	Female
30	NAT			TE	hAFP	20-3000	32.6	60-69	67	distal	pHer2	2+	42	0	surgical	NA	Male
34	NAT			TE	nAFP	20-	normal	60-69	62	proximal	pHer2	1+	47	0	surgical	NA	Male
42	NAT			TE	hAFP	20-3000	179	60-	50	proximal	pHer2	1+	30	1	surgical	intestinal	Female
59	NAT	TA		TE	nAFP	20-	3.1	70-79	76	distal	nHer2	0	12	0	surgical	intestinal	Male
60	NAT		TH		hAFP	20-3000	366	70-79	71	distal	pHer2	1+	10	0	surgical	mix	Male
61	NAT	TA	TH		nAFP	20-	8.7	60-69	65	distal	pHer2	2+	10	0	surgical	mix	Male
62	NAT	TA	TH		nAFP	20-	3.8	60-	57	distal	pHer2	1+	12	0	surgical	mix	Female
63	NAT				nAFP	20-	3.6	60-69	66	distal	nHer2	0	11	0	surgical	NA	Female
64	NAT		TH	TE	hAFP	20-3000	358	70-79	75	distal	pHer2	2+	12	0	surgical	NA	Male
78	NAT		TH	TE	nAFP	20-	6.4	60-69	65	distal	pHer2	1+	14	0	surgical	mix	Male
82	NAT		TH		hAFP	20-3000	79.9	60-69	68	whole	pHer2	3+	13	0	surgical	intestinal	Male
83	NAT		TH	TE	hAFP	20-3000	23	60-69	69	whole	pHer2	1+	16	0	surgical	NA	Male
84	NAT		TH		hAFP	20-3000	1076	60-69	62	distal	nHer2	0	17	0	surgical	NA	Female
86	NAT		TH		nAFP	20-	1.7	60-69	69	whole	nHer2	0	16	0	surgical	intestinal	Female
87	NAT		TH	TE	nAFP	20-	6	70-79	79	distal	pHer2	1+	15	0	surgical	mix	Male
89	NAT		TH		hAFP	20-3000	2720	60-69	63	distal	pHer2	3+	13	0	surgical	mix	Male
91	NAT		TH		hAFP	20-3000	458	70-79	71	whole	pHer2	1+	13	0	surgical	mix	Female
119	NAT		TH		hAFP	20-3000	1210	60-69	68	angular	nHer2	0	24	0	biopsy	diffuse	Male
120	NAT		TH		hAFP	20-3000	294.2	60-69	65	antrum	pHer2	3+	23	0	biopsy	NA	Female
123		TA			NA	NA	NA	60-	35	gastric body	NA	NA	6	1	biopsy	mix	Female
127	NAT	TA			hAFP	3000+	60500	70-79	70	antrum	pHer2	3+	22	1	biopsy	intestinal	Male
90	NAT	TA	TH		hAFP	20-3000	363	70-79	70	whole	pHer2	2+	13	0	surgical	mix	Male
