# Supplementary material for: SYT4 Interacts with PSMC6 to Facilitate Malignant Progression in Gastric Carcinoma via Activating Wnt/β-catenin Signaling
Source: Int J Biol Sci. 2025 Oct 20;21(15):6775–93. doi: 10.7150/ijbs.118672 (PMC12631102; doi:10.7150/ijbs.118672)
Supplement: Supplementary file 4 — Supplementary table 6. [file ijbsv21p6775s4.xls]

## Sheet: Sheet1
Supplementary Table S5. The list of potential target genes of SYT4 identified by LC-MS.
Accession	Gene names	Protein names	Description	27NC	27OE	Unique peptides 27NC	Unique peptides 27OE	MW [kDa]	# AAs	Score
A0A024QZ42	PDCD6	Programmed cell death protein 6	HCG1985580, isoform CRA_c OS=Homo sapiens OX=9606 GN=PDCD6 PE=1 SV=1	No	No	0	0	14.45	121	1.941
U3KQE2	CAPNS1	Calpain small subunit 1	Calpain small subunit 1 (Fragment) OS=Homo sapiens OX=9606 GN=CAPNS1 PE=1 SV=1	No	No	0	0	18.445	161	2.1638
C9JAH0	GMPPA	Mannose-1-phosphate guanyltransferase alpha	Mannose-1-phosphate guanyltransferase alpha (Fragment) OS=Homo sapiens OX=9606 GN=GMPPA PE=1 SV=1	No	No	0	0	27.978	249	1.2519
A0A087WZG9	PEG10	Retrotransposon-derived protein PEG10	Retrotransposon-derived protein PEG10 OS=Homo sapiens OX=9606 GN=PEG10 PE=1 SV=2	No	No	0	0	40.489	359	7.5806
A0A087WVL4	MILR1	Allergin-1	Allergin-1 (Fragment) OS=Homo sapiens OX=9606 GN=MILR1 PE=1 SV=1	No	No	0	0	21.077	186	1.2837
A0A087X0W9	OTUD6B	OTU domain-containing protein 6B	Ubiquitinyl hydrolase 1 OS=Homo sapiens OX=9606 GN=OTUD6B PE=1 SV=1	No	No	0	0	37.325	323	1.327
A0A590UJY2	GNAS	Guanine nucleotide-binding protein G(s) subunit alpha isoforms short	Guanine nucleotide-binding protein G(s) subunit alpha isoforms short OS=Homo sapiens OX=9606 GN=GNAS PE=1 SV=1	No	No	0	0	27.932	237	1.426
M0R3F1	HNRNPUL1	Heterogeneous nuclear ribonucleoprotein U-like protein 1	Heterogeneous nuclear ribonucleoprotein U-like protein 1 (Fragment) OS=Homo sapiens OX=9606 GN=HNRNPUL1 PE=1 SV=1	No	No	0	0	71.611	641	14.161
S4R3W9	MRPL19	39S ribosomal protein L19, mitochondrial	39S ribosomal protein L19, mitochondrial (Fragment) OS=Homo sapiens OX=9606 GN=MRPL19 PE=1 SV=1	No	No	0	0	16.603	143	1.1708
A0A0A0MSS4	NUDC	Nuclear migration protein nudC	Nuclear migration protein nudC (Fragment) OS=Homo sapiens OX=9606 GN=NUDC PE=1 SV=1	No	No	0	0	15.296	133	1.389
A8MV53	PPAN	Suppressor of SWI4 1 homolog	HCG2033702, isoform CRA_a OS=Homo sapiens OX=9606 GN=PPAN PE=1 SV=1	No	No	0	0	47.144	420	1.7914
F8VV32	LYZ	Lysozyme	Lysozyme C OS=Homo sapiens OX=9606 GN=LYZ PE=1 SV=1	No	No	0	0	11.488	104	1.6475
A0A0C4DG06	LRPPRC	Leucine-rich PPR motif-containing protein, mitochondrial	Leucine-rich PPR motif-containing protein, mitochondrial OS=Homo sapiens OX=9606 GN=LRPPRC PE=1 SV=1	No	No	0	0	59.288	531	1.1868
A0A0C4DGG1	PACSIN3	Protein kinase C and casein kinase substrate in neurons protein 3	Protein kinase C and casein kinase substrate in neurons protein 3 (Fragment) OS=Homo sapiens OX=9606 GN=PACSIN3 PE=1 SV=1	No	No	0	0	46.494	405	7.9809
I3L1H9	ZG16B	Zymogen granule protein 16 homolog B	Zymogen granule protein 16 homolog B OS=Homo sapiens OX=9606 GN=ZG16B PE=4 SV=2	No	No	0	0	5.6105	52	3.3416
Q5JRC6	PHF6	PHD finger protein 6	PHD finger protein 6 OS=Homo sapiens OX=9606 GN=PHF6 PE=1 SV=1	No	No	0	0	36.43	324	2.1304
A0A140T9Z4	HLA-C	HLA class I histocompatibility antigen, A-3 alpha chain	HLA class I histocompatibility antigen, C alpha chain OS=Homo sapiens OX=9606 GN=HLA-C PE=1 SV=1	No	No	0	0	15.12	131	1.6545
A0A0J9YXP8	GPI	Glucose-6-phosphate isomerase	Glucose-6-phosphate isomerase (Fragment) OS=Homo sapiens OX=9606 GN=GPI PE=1 SV=1	No	No	0	0	30.37	268	1.3473
A0A0J9YXF2	PON2	Serum paraoxonase/arylesterase 2	Paraoxonase OS=Homo sapiens OX=9606 GN=PON2 PE=1 SV=1	No	No	0	0	41.527	375	3.1647
A0A0J9YXN7	PLIN4	Perilipin-4	Perilipin-4 OS=Homo sapiens OX=9606 GN=PLIN4 PE=1 SV=1	No	No	0	0	136.02	1372	-2
A0A0R4J2F6	IFRD2	Interferon-related developmental regulator 2	Interferon-related developmental regulator 2 OS=Homo sapiens OX=9606 GN=IFRD2 PE=1 SV=1	No	No	0	0	48.047	442	3.5545
H0YKF0	ETFA	Electron transfer flavoprotein subunit alpha, mitochondrial	Electron transfer flavoprotein subunit alpha, mitochondrial OS=Homo sapiens OX=9606 GN=ETFA PE=1 SV=2	No	No	0	0	31.618	301	1.9065
A0A0U1RRM8	FERMT2	Fermitin family homolog 2	Fermitin family homolog 2 (Fragment) OS=Homo sapiens OX=9606 GN=FERMT2 PE=1 SV=1	No	No	0	0	61.796	545	4.1572
F6WU08	HLA-DOA		HLA class II histocompatibility antigen, DO alpha chain (Fragment) OS=Homo sapiens OX=9606 GN=HLA-DOA PE=4 SV=1	No	No	0	0	8.987	86	1.2437
A0A1B0GUB2	CDC73	Parafibromin	Parafibromin OS=Homo sapiens OX=9606 GN=CDC73 PE=1 SV=1	No	No	0	0	51.454	450	1.4628
A0A1B0GV93	HSD17B12	Very-long-chain 3-oxoacyl-CoA reductase	Very-long-chain 3-oxoacyl-CoA reductase OS=Homo sapiens OX=9606 GN=HSD17B12 PE=1 SV=1	No	No	0	0	30.361	276	3.5394
A0A1B0GVP4			Ligand-dependent nuclear receptor corepressor-like protein OS=Homo sapiens OX=9606 GN=LCORL PE=1 SV=1	No	No	0	0	211.48	1871	1.287
A0A1B0GW41			Inhibitor of growth protein 5 OS=Homo sapiens OX=9606 GN=ING5 PE=1 SV=1	No	No	0	0	28.29	254	-2
A0A7P0T8Q7	AGPS	Alkyldihydroxyacetonephosphate synthase, peroxisomal	Alkylglycerone-phosphate synthase OS=Homo sapiens OX=9606 GN=AGPS PE=1 SV=1	No	No	0	0	26.769	245	1.2432
E9PJA7	BCLAF1	Bcl-2-associated transcription factor 1	Bcl-2-associated transcription factor 1 OS=Homo sapiens OX=9606 GN=BCLAF1 PE=1 SV=1	No	No	0	0	52.917	467	2.2339
A0A1W2PRG0			Glutathione transferase OS=Homo sapiens OX=9606 PE=3 SV=1	No	No	0	0	28.136	241	1.2095
A0A2R8Y5P9	SHROOM3	Protein Shroom3	Protein Shroom3 OS=Homo sapiens OX=9606 GN=SHROOM3 PE=1 SV=1	No	No	0	0	208.05	1915	1.324
A0A2R8Y7M3	RDX	Radixin	Radixin OS=Homo sapiens OX=9606 GN=RDX PE=1 SV=1	No	No	0	0	62.93	534	1.8332
A0A2R8Y623			40S ribosomal protein S7 (Fragment) OS=Homo sapiens OX=9606 GN=RPS7 PE=1 SV=1	No	No	0	0	19.405	169	-2
A0A3B3IRV3	MCTS1	Malignant T-cell-amplified sequence 1	Malignant T-cell-amplified sequence 2 OS=Homo sapiens OX=9606 GN=MCTS2 PE=3 SV=1	No	No	0	0	20.343	181	2.1955
A0A3B3ITC6	DVL2	Segment polarity protein dishevelled homolog DVL-3	Segment polarity protein dishevelled homolog DVL-3 (Fragment) OS=Homo sapiens OX=9606 GN=DVL3 PE=1 SV=1	No	No	0	0	14.533	131	1.2679
A0A494C1T2	MTHFD1	C-1-tetrahydrofolate synthase, cytoplasmic	C-1-tetrahydrofolate synthase, cytoplasmic (Fragment) OS=Homo sapiens OX=9606 GN=MTHFD1 PE=1 SV=1	No	No	0	0	69.704	644	2.0012
A0A5F9ZH78	ARG1	Arginase-1	Arginase-1 OS=Homo sapiens OX=9606 GN=ARG1 PE=1 SV=1	No	No	0	0	25.66	237	1.5662
A0A5F9ZI21	ARHGEF2	Rho guanine nucleotide exchange factor 2	Rho guanine nucleotide exchange factor 2 OS=Homo sapiens OX=9606 GN=ARHGEF2 PE=1 SV=1	No	No	0	0	126.64	1129	-2
E9PMA0	AIFM1	Apoptosis-inducing factor 1, mitochondrial	Apoptosis-inducing factor 1, mitochondrial OS=Homo sapiens OX=9606 GN=AIFM1 PE=1 SV=1	No	No	0	0	29.938	274	1.2263
A0A7I2V258	COPB2	Coatomer subunit beta	Coatomer subunit beta OS=Homo sapiens OX=9606 GN=COPB2 PE=1 SV=1	No	No	0	0	93.579	828	5.1485
F8VZJ2	NACA	Nascent polypeptide-associated complex subunit alpha	Nascent polypeptide-associated complex subunit alpha OS=Homo sapiens OX=9606 GN=NACA PE=1 SV=1	No	No	0	0	15.016	136	66.813
K7ENW7	DNMT1	DNA (cytosine-5)-methyltransferase 1	DNA (cytosine-5)-methyltransferase 1 (Fragment) OS=Homo sapiens OX=9606 GN=DNMT1 PE=1 SV=1	No	No	0	0	43.277	389	1.4757
A0A7P0MNE9	PRSS3	Trypsin-3	Trypsin-3 OS=Homo sapiens OX=9606 GN=PRSS3 PE=1 SV=1	No	No	0	0	28.134	259	1.4004
A0A7P0T9N9	ACAD9	Acyl-CoA dehydrogenase family member 9, mitochondrial	Complex I assembly factor ACAD9, mitochondrial OS=Homo sapiens OX=9606 GN=ACAD9 PE=1 SV=1	No	No	0	0	42.382	388	2.1447
A0A804HI36	ACSL4	Long-chain-fatty-acid--CoA ligase 4	Long-chain-fatty-acid--CoA ligase 4 OS=Homo sapiens OX=9606 GN=ACSL4 PE=1 SV=1	No	No	0	0	72.898	659	8.7436
A0A8I5KRZ6	MITF	Microphthalmia-associated transcription factor	Microphthalmia-associated transcription factor OS=Homo sapiens OX=9606 GN=MITF PE=4 SV=1	No	No	0	0	42.465	373	1.1723
A0A8I5KSF9	PTEN	Phosphatidylinositol 3,4,5-trisphosphate 3-phosphatase and dual-specificity protein phosphatase PTEN	Phosphatidylinositol 3,4,5-trisphosphate 3-phosphatase and dual-specificity protein phosphatase PTEN OS=Homo sapiens OX=9606 GN=PTEN PE=4 SV=1	No	No	0	0	64.879	576	9.7162
H3BPC4	UBE2I	SUMO-conjugating enzyme UBC9	SUMO-conjugating enzyme UBC9 OS=Homo sapiens OX=9606 GN=UBE2I PE=1 SV=3	No	No	0	0	8.3486	74	2.0127
Q5JYW6	FHAD1	Forkhead-associated domain-containing protein 1	Forkhead-associated domain-containing protein 1 (Fragment) OS=Homo sapiens OX=9606 GN=FHAD1 PE=1 SV=1	No	No	0	0	75.297	647	1.2842
B5MC59	RPA3	Replication protein A 14 kDa subunit	Replication protein A 14 kDa subunit OS=Homo sapiens OX=9606 GN=RPA3 PE=1 SV=1	No	No	0	0	9.1703	82	1.847
B5MCE7	BZW2	Basic leucine zipper and W2 domain-containing protein 2	Basic leucine zipper and W2 domains 2, isoform CRA_b OS=Homo sapiens OX=9606 GN=BZW2 PE=1 SV=1	No	No	0	0	26.182	225	1.6924
B8ZZS4	ANKZF1	Ankyrin repeat and zinc finger domain-containing protein 1	Ankyrin repeat and zinc finger domain-containing protein 1 OS=Homo sapiens OX=9606 GN=ANKZF1 PE=1 SV=1	No	No	0	0	57.572	516	6.7931
C9JRH2	RCC1	Regulator of chromosome condensation	Regulator of chromosome condensation (Fragment) OS=Homo sapiens OX=9606 GN=RCC1 PE=1 SV=1	No	No	0	0	24.465	230	1.3614
C9J6C5	NIFK	MKI67 FHA domain-interacting nucleolar phosphoprotein	MKI67 FHA domain-interacting nucleolar phosphoprotein (Fragment) OS=Homo sapiens OX=9606 GN=NIFK PE=1 SV=1	No	No	0	0	19.553	166	2.1823
C9JA08	NMD3	60S ribosomal export protein NMD3	60S ribosomal export protein NMD3 OS=Homo sapiens OX=9606 GN=NMD3 PE=1 SV=1	No	No	0	0	60.125	529	8.4895
C9JAW5	HIGD1A	HIG1 domain family member 1A, mitochondrial	HIG1 domain-containing protein OS=Homo sapiens OX=9606 PE=4 SV=1	No	No	0	0	8.8131	83	1.2291
C9JQV0	C7orf50	Uncharacterized protein C7orf50	Uncharacterized protein C7orf50 (Fragment) OS=Homo sapiens OX=9606 GN=C7orf50 PE=1 SV=1	No	No	0	0	21.883	192	4.7709
C9JWG1	HACD2	Very-long-chain (3R)-3-hydroxyacyl-CoA dehydratase 2	Very-long-chain (3R)-3-hydroxyacyl-CoA dehydratase (Fragment) OS=Homo sapiens OX=9606 GN=HACD2 PE=1 SV=1	No	No	0	0	11.412	98	1.9156
K7ERE3	KRT13	Keratin, type I cytoskeletal 13	Keratin, type I cytoskeletal 13 OS=Homo sapiens OX=9606 GN=KRT13 PE=1 SV=1	No	No	0	0	45.26	415	1.6148
P08727	KRT19	Keratin, type I cytoskeletal 19	Keratin, type I cytoskeletal 19 OS=Homo sapiens OX=9606 GN=KRT19 PE=1 SV=4	No	No	0	0	44.105	400	1.1791
P57088	TMEM33	Transmembrane protein 33	Transmembrane protein 33 OS=Homo sapiens OX=9606 GN=TMEM33 PE=1 SV=2	No	No	0	0	27.978	247	5.957
J3QSY4	NHP2	H/ACA ribonucleoprotein complex subunit 2	Ribonucloprotein OS=Homo sapiens OX=9606 GN=NHP2 PE=1 SV=1	No	No	0	0	10.071	90	1.3583
D6RH20	MRPS27	28S ribosomal protein S27, mitochondrial	28S ribosomal protein S27, mitochondrial (Fragment) OS=Homo sapiens OX=9606 GN=MRPS27 PE=1 SV=1	No	No	0	0	34.458	299	1.5285
E5RFU0	SNAP91	Phosphatidylinositol-binding clathrin assembly protein	Clathrin coat assembly protein AP180 (Fragment) OS=Homo sapiens OX=9606 GN=SNAP91 PE=1 SV=2	No	No	0	0	12.865	116	1.2655
E5RHJ2	ASPH	Aspartyl/asparaginyl beta-hydroxylase	Aspartyl/asparaginyl beta-hydroxylase OS=Homo sapiens OX=9606 GN=ASPH PE=1 SV=1	No	No	0	0	11.787	113	23.174
E7EPW2	MRPS25	28S ribosomal protein S25, mitochondrial	28S ribosomal protein S25, mitochondrial OS=Homo sapiens OX=9606 GN=MRPS25 PE=1 SV=1	No	No	0	0	12.946	110	2.1767
E7EX41	DDX55	ATP-dependent RNA helicase DDX55	RNA helicase OS=Homo sapiens OX=9606 GN=DDX55 PE=1 SV=2	No	No	0	0	21.615	191	2.3491
E9PFP8	PCBP3	Poly(rC)-binding protein 3	Poly(rC)-binding protein 3 OS=Homo sapiens OX=9606 GN=PCBP3 PE=1 SV=1	No	No	0	0	38.187	361	1.2544
O43813	LANCL1	LanC-like protein 1	Glutathione S-transferase LANCL1 OS=Homo sapiens OX=9606 GN=LANCL1 PE=1 SV=1	No	No	0	0	45.283	399	2.3329
E9PHZ2	CHORDC1	Cysteine and histidine-rich domain-containing protein 1	Cysteine and histidine-rich domain-containing protein 1 OS=Homo sapiens OX=9606 GN=CHORDC1 PE=1 SV=1	No	No	0	0	16.525	144	1.3093
E9PK47	PYGL	Alpha-1,4 glucan phosphorylase	Alpha-1,4 glucan phosphorylase OS=Homo sapiens OX=9606 GN=PYGL PE=1 SV=1	No	No	0	0	94.069	819	4.2481
Q9H0A0	NAT10	N-acetyltransferase 10	RNA cytidine acetyltransferase OS=Homo sapiens OX=9606 GN=NAT10 PE=1 SV=2	No	No	0	0	115.73	1025	1.7449
E9PND2	CSRP1	Cysteine and glycine-rich protein 1	Cysteine and glycine-rich protein 1 (Fragment) OS=Homo sapiens OX=9606 GN=CSRP1 PE=1 SV=1	No	No	0	0	16.115	153	7.6701
E9PQM0	PTPMT1	Phosphatidylglycerophosphatase and protein-tyrosine phosphatase 1	Phosphatidylglycerophosphatase and protein-tyrosine phosphatase 1 OS=Homo sapiens OX=9606 GN=PTPMT1 PE=1 SV=1	No	No	0	0	18.215	168	2.1331
F2Z2R5	CHD5	Chromodomain-helicase-DNA-binding protein 5	DNA helicase OS=Homo sapiens OX=9606 GN=CHD5 PE=1 SV=1	No	No	0	0	141.33	1225	-2
H7C2E4	CAD	CAD protein	Aspartate carbamoyltransferase (Fragment) OS=Homo sapiens OX=9606 GN=CAD PE=1 SV=1	No	No	0	0	32.172	293	1.5781
P05783	KRT18	Keratin, type I cytoskeletal 18	Keratin, type I cytoskeletal 18 OS=Homo sapiens OX=9606 GN=KRT18 PE=1 SV=2	No	No	0	0	48.057	430	35.595
F8W7C6	RPL10		60S ribosomal protein L10 OS=Homo sapiens OX=9606 GN=RPL10 PE=1 SV=2	No	No	0	0	18.565	163	2.4429
F8W7T0	TES	Testin	Testin (Fragment) OS=Homo sapiens OX=9606 GN=TES PE=1 SV=1	No	No	0	0	8.9703	79	1.6887
G3V4X8	SNW1	SNW domain-containing protein 1	SNW domain-containing protein 1 OS=Homo sapiens OX=9606 GN=SNW1 PE=1 SV=1	No	No	0	0	43.331	374	1.2062
J3QS27	ZNF207	BUB3-interacting and GLEBS motif-containing protein ZNF207	BUB3-interacting and GLEBS motif-containing protein ZNF207 (Fragment) OS=Homo sapiens OX=9606 GN=ZNF207 PE=1 SV=1	No	No	0	0	5.3661	46	1.21
H0YA05	PALLD	Palladin	Palladin (Fragment) OS=Homo sapiens OX=9606 GN=PALLD PE=1 SV=1	No	No	0	0	17.535	160	1.2418
H0YAS9	EMC2	ER membrane protein complex subunit 2	ER membrane protein complex subunit 2 (Fragment) OS=Homo sapiens OX=9606 GN=EMC2 PE=1 SV=1	No	No	0	0	15.931	135	1.5451
H0YKE9	LRRC49	Leucine-rich repeat-containing protein 49	Leucine-rich repeat-containing protein 49 OS=Homo sapiens OX=9606 GN=LRRC49 PE=1 SV=1	No	No	0	0	43.094	374	-2
H0YN26	ANP32A	Acidic leucine-rich nuclear phosphoprotein 32 family member A	Acidic leucine-rich nuclear phosphoprotein 32 family member A OS=Homo sapiens OX=9606 GN=ANP32A PE=1 SV=1	No	No	0	0	19.997	177	2.7916
H3BLV9	SRPK1	SRSF protein kinase 1	SRSF protein kinase 1 (Fragment) OS=Homo sapiens OX=9606 GN=SRPK1 PE=1 SV=1	No	No	0	0	76.039	671	8.7818
H3BM18	IFI16	Gamma-interferon-inducible protein 16	Gamma-interferon-inducible protein 16 (Fragment) OS=Homo sapiens OX=9606 GN=IFI16 PE=1 SV=1	No	No	0	0	18.33	167	1.7471
H3BQH3	KLHDC4	Kelch domain-containing protein 4	Kelch domain-containing protein 4 (Fragment) OS=Homo sapiens OX=9606 GN=KLHDC4 PE=1 SV=8	No	No	0	0	37.075	334	1.3517
H7BZN3	RIF1	Telomere-associated protein RIF1	Telomere-associated protein RIF1 (Fragment) OS=Homo sapiens OX=9606 GN=RIF1 PE=1 SV=1	No	No	0	0	93.537	845	-2
H7C3P7	RALA	Ras-related protein Ral-A	Small monomeric GTPase (Fragment) OS=Homo sapiens OX=9606 GN=RALA PE=1 SV=1	No	No	0	0	18.26	164	2.4858
I3L1L3	MYBBP1A	Myb-binding protein 1A	Myb-binding protein 1A (Fragment) OS=Homo sapiens OX=9606 GN=MYBBP1A PE=1 SV=1	No	No	0	0	140.13	1252	2.2463
J3QQV2	SLC16A3	Monocarboxylate transporter 4	Monocarboxylate transporter 4 OS=Homo sapiens OX=9606 GN=SLC16A3 PE=1 SV=9	No	No	0	0	44.478	417	4.9516
K7ELV2	SEH1L	Nucleoporin SEH1	Nucleoporin SEH1 (Fragment) OS=Homo sapiens OX=9606 GN=SEH1L PE=1 SV=1	No	No	0	0	29.541	263	3.8814
O00487	PSMD14	26S proteasome non-ATPase regulatory subunit 14	26S proteasome non-ATPase regulatory subunit 14 OS=Homo sapiens OX=9606 GN=PSMD14 PE=1 SV=1	No	No	0	0	34.577	310	1.6147
O60547	GMDS	GDP-mannose 4,6 dehydratase	GDP-mannose 4,6 dehydratase OS=Homo sapiens OX=9606 GN=GMDS PE=1 SV=1	No	No	0	0	41.949	372	2.0618
O75446	SAP30	Histone deacetylase complex subunit SAP30	Histone deacetylase complex subunit SAP30 OS=Homo sapiens OX=9606 GN=SAP30 PE=1 SV=1	No	No	0	0	23.306	220	1.3589
O95456	PSMG1	Proteasome assembly chaperone 1	Proteasome assembly chaperone 1 OS=Homo sapiens OX=9606 GN=PSMG1 PE=1 SV=1	No	No	0	0	32.854	288	5.8108
P00492	HPRT1	Hypoxanthine-guanine phosphoribosyltransferase	Hypoxanthine-guanine phosphoribosyltransferase OS=Homo sapiens OX=9606 GN=HPRT1 PE=1 SV=2	No	No	0	0	24.579	218	2.6517
P02794	FTH1	Ferritin heavy chain	Ferritin heavy chain OS=Homo sapiens OX=9606 GN=FTH1 PE=1 SV=2	No	No	0	0	21.225	183	2.4966
P10620	MGST1	Microsomal glutathione S-transferase 1	Microsomal glutathione S-transferase 1 OS=Homo sapiens OX=9606 GN=MGST1 PE=1 SV=1	No	No	0	0	17.598	155	24.31
P11166	SLC2A1	Solute carrier family 2, facilitated glucose transporter member 1	Solute carrier family 2, facilitated glucose transporter member 1 OS=Homo sapiens OX=9606 GN=SLC2A1 PE=1 SV=2	No	No	0	0	54.083	492	2.1089
P11387	TOP1	DNA topoisomerase 1	DNA topoisomerase 1 OS=Homo sapiens OX=9606 GN=TOP1 PE=1 SV=2	No	No	0	0	90.725	765	9.7037
P12273	PIP	Prolactin-inducible protein	Prolactin-inducible protein OS=Homo sapiens OX=9606 GN=PIP PE=1 SV=1	No	No	0	0	16.572	146	6.0698
P14174	MIF	Macrophage migration inhibitory factor	Macrophage migration inhibitory factor OS=Homo sapiens OX=9606 GN=MIF PE=1 SV=4	No	No	0	0	12.476	115	3.0717
P22059	OSBP	Oxysterol-binding protein 1	Oxysterol-binding protein 1 OS=Homo sapiens OX=9606 GN=OSBP PE=1 SV=1	No	No	0	0	89.42	807	4.9868
P22102	GART	Trifunctional purine biosynthetic protein adenosine-3	Trifunctional purine biosynthetic protein adenosine-3 OS=Homo sapiens OX=9606 GN=GART PE=1 SV=1	No	No	0	0	107.77	1010	1.197
P23921	RRM1	Ribonucleoside-diphosphate reductase large subunit	Ribonucleoside-diphosphate reductase large subunit OS=Homo sapiens OX=9606 GN=RRM1 PE=1 SV=1	No	No	0	0	90.069	792	3.0764
P25205	MCM3	DNA replication licensing factor MCM3	DNA replication licensing factor MCM3 OS=Homo sapiens OX=9606 GN=MCM3 PE=1 SV=3	No	No	0	0	90.98	808	10.308
P26038	MSN	Moesin	Moesin OS=Homo sapiens OX=9606 GN=MSN PE=1 SV=3	No	No	0	0	67.819	577	8.5968
P29084	GTF2E2	Transcription initiation factor IIE subunit beta	Transcription initiation factor IIE subunit beta OS=Homo sapiens OX=9606 GN=GTF2E2 PE=1 SV=1	No	No	0	0	33.043	291	1.8986
P32970	CD70	CD70 antigen	CD70 antigen OS=Homo sapiens OX=9606 GN=CD70 PE=1 SV=2	No	No	0	0	21.118	193	1.7787
P33176	KIF5B	Kinesin-1 heavy chain	Kinesin-1 heavy chain OS=Homo sapiens OX=9606 GN=KIF5B PE=1 SV=1	No	No	0	0	109.68	963	4.7955
P49773	HINT1	Histidine triad nucleotide-binding protein 1	Adenosine 5-monophosphoramidase HINT1 OS=Homo sapiens OX=9606 GN=HINT1 PE=1 SV=2	No	No	0	0	13.802	126	6.4378
P51858	HDGF	Hepatoma-derived growth factor	Hepatoma-derived growth factor OS=Homo sapiens OX=9606 GN=HDGF PE=1 SV=1	No	No	0	0	26.788	240	3.6881
P52294	KPNA1	Importin subunit alpha-5	Importin subunit alpha-5 OS=Homo sapiens OX=9606 GN=KPNA1 PE=1 SV=3	No	No	0	0	60.221	538	2.8288
P53618	COPB1	Coatomer subunit beta	Coatomer subunit beta OS=Homo sapiens OX=9606 GN=COPB1 PE=1 SV=3	No	No	0	0	107.14	953	2.2075
P55010	EIF5	Eukaryotic translation initiation factor 5	Eukaryotic translation initiation factor 5 OS=Homo sapiens OX=9606 GN=EIF5 PE=1 SV=2	No	No	0	0	49.222	431	2.8012
P68363	TUBA1B	Tubulin alpha-1B chain	Tubulin alpha-1B chain OS=Homo sapiens OX=9606 GN=TUBA1B PE=1 SV=1	No	No	0	0	50.151	451	33.087
P68366	TUBA4A	Tubulin alpha-4A chain	Tubulin alpha-4A chain OS=Homo sapiens OX=9606 GN=TUBA4A PE=1 SV=1	No	No	0	0	49.924	448	-2
Q5VU10	RPP30	Ribonuclease P protein subunit p30	Ribonuclease P protein subunit p30 (Fragment) OS=Homo sapiens OX=9606 GN=RPP30 PE=1 SV=1	No	No	0	0	23.286	212	1.7173
P83111	LACTB	Serine beta-lactamase-like protein LACTB, mitochondrial	Serine beta-lactamase-like protein LACTB, mitochondrial OS=Homo sapiens OX=9606 GN=LACTB PE=1 SV=2	No	No	0	0	60.693	547	1.2406
Q00577	PURA	Transcriptional activator protein Pur-alpha	Transcriptional activator protein Pur-alpha OS=Homo sapiens OX=9606 GN=PURA PE=1 SV=2	No	No	0	0	34.91	322	1.4873
Q10471	GALNT2	Polypeptide N-acetylgalactosaminyltransferase 2	Polypeptide N-acetylgalactosaminyltransferase 2 OS=Homo sapiens OX=9606 GN=GALNT2 PE=1 SV=1	No	No	0	0	64.732	571	6.3251
Q11201	ST3GAL1	CMP-N-acetylneuraminate-beta-galactosamide-alpha-2,3-sialyltransferase 1	CMP-N-acetylneuraminate-beta-galactosamide-alpha-2,3-sialyltransferase 1 OS=Homo sapiens OX=9606 GN=ST3GAL1 PE=1 SV=1	No	No	0	0	39.075	340	2.2721
Q14684	RRP1B	Ribosomal RNA processing protein 1 homolog B	Ribosomal RNA processing protein 1 homolog B OS=Homo sapiens OX=9606 GN=RRP1B PE=1 SV=3	No	No	0	0	84.427	758	1.3035
Q15050	RRS1	Ribosome biogenesis regulatory protein homolog	Ribosome biogenesis regulatory protein homolog OS=Homo sapiens OX=9606 GN=RRS1 PE=1 SV=2	No	No	0	0	41.193	365	2.1673
Q15149	PLEC	Plectin	Plectin OS=Homo sapiens OX=9606 GN=PLEC PE=1 SV=3	No	No	0	0	531.78	4684	1.7667
Q15785	TOMM34	Mitochondrial import receptor subunit TOM34	Mitochondrial import receptor subunit TOM34 OS=Homo sapiens OX=9606 GN=TOMM34 PE=1 SV=2	No	No	0	0	34.559	309	12.121
Q16790	CA9	Carbonic anhydrase 9	Carbonic anhydrase 9 OS=Homo sapiens OX=9606 GN=CA9 PE=1 SV=2	No	No	0	0	49.697	459	10.311
Q2NL82	TSR1	Pre-rRNA-processing protein TSR1 homolog	Pre-rRNA-processing protein TSR1 homolog OS=Homo sapiens OX=9606 GN=TSR1 PE=1 SV=1	No	No	0	0	91.809	804	5.9975
Q4KMP7	TBC1D10B	TBC1 domain family member 10B	TBC1 domain family member 10B OS=Homo sapiens OX=9606 GN=TBC1D10B PE=1 SV=3	No	No	0	0	87.198	808	1.5179
Q53EL6	PDCD4	Programmed cell death protein 4	Programmed cell death protein 4 OS=Homo sapiens OX=9606 GN=PDCD4 PE=1 SV=2	No	No	0	0	51.735	469	4.3365
Q58FF3	HSP90B2P	Putative endoplasmin-like protein	Putative endoplasmin-like protein OS=Homo sapiens OX=9606 GN=HSP90B2P PE=5 SV=1	No	No	0	0	45.858	399	1.6459
Q58FF8	HSP90AB2P	Putative heat shock protein HSP 90-beta 2	Putative heat shock protein HSP 90-beta 2 OS=Homo sapiens OX=9606 GN=HSP90AB2P PE=1 SV=2	No	No	0	0	44.348	381	2.9483
Q5JR91	KIF2C	Kinesin-like protein	Kinesin-like protein KIF2C (Fragment) OS=Homo sapiens OX=9606 GN=KIF2C PE=1 SV=1	No	No	0	0	37.921	336	1.4937
Q5JXI8	FHL1	Four and a half LIM domains protein 1	Four and a half LIM domains protein 1 (Fragment) OS=Homo sapiens OX=9606 GN=FHL1 PE=1 SV=1	No	No	0	0	29.16	257	16.047
Q5SV16	ATAD3A	ATPase family AAA domain-containing protein 3A	ATPase family AAA domain-containing protein 3A (Fragment) OS=Homo sapiens OX=9606 GN=ATAD3A PE=1 SV=2	No	No	0	0	28.403	253	1.3641
Q5T750	XP32	Skin-specific protein 32	Skin-specific protein 32 OS=Homo sapiens OX=9606 GN=XP32 PE=1 SV=1	No	No	0	0	26.238	250	1.3918
Q6ICH2	bK150C2.9	DNA dC->dU-editing enzyme APOBEC-3D	BK150C2.9 protein OS=Homo sapiens OX=9606 GN=APOBEC3D PE=1 SV=1	No	No	0	0	24.151	202	3.7779
Q6IN84	MRM1	rRNA methyltransferase 1, mitochondrial	rRNA methyltransferase 1, mitochondrial OS=Homo sapiens OX=9606 GN=MRM1 PE=1 SV=1	No	No	0	0	38.638	353	1.3088
Q6NZI2	PTRF	Polymerase I and transcript release factor	Caveolae-associated protein 1 OS=Homo sapiens OX=9606 GN=CAVIN1 PE=1 SV=1	No	No	0	0	43.476	390	13.73
Q8IUG5	MYO18B	Unconventional myosin-XVIIIb	Unconventional myosin-XVIIIb OS=Homo sapiens OX=9606 GN=MYO18B PE=1 SV=2	No	No	0	0	285.21	2567	1.4684
Q8IV76	PASD1	PAS domain-containing protein 1	Circadian clock protein PASD1 OS=Homo sapiens OX=9606 GN=PASD1 PE=1 SV=1	No	No	0	0	87.427	773	-2
Q8N972	ZNF709	Zinc finger protein 709	Zinc finger protein 709 OS=Homo sapiens OX=9606 GN=ZNF709 PE=2 SV=1	No	No	0	0	74.652	641	1.4377
Q8NBZ7	UXS1	UDP-glucuronic acid decarboxylase 1	UDP-glucuronic acid decarboxylase 1 OS=Homo sapiens OX=9606 GN=UXS1 PE=1 SV=1	No	No	0	0	47.576	420	1.8605
Q8TCJ2	STT3B	Dolichyl-diphosphooligosaccharide--protein glycosyltransferase subunit STT3B	Dolichyl-diphosphooligosaccharide--protein glycosyltransferase subunit STT3B OS=Homo sapiens OX=9606 GN=STT3B PE=1 SV=1	No	No	0	0	93.673	826	3.0819
Q8TDD1	DDX54	ATP-dependent RNA helicase DDX54	ATP-dependent RNA helicase DDX54 OS=Homo sapiens OX=9606 GN=DDX54 PE=1 SV=2	No	No	0	0	98.594	881	1.5291
Q8WVM0	TFB1M	Dimethyladenosine transferase 1, mitochondrial	Dimethyladenosine transferase 1, mitochondrial OS=Homo sapiens OX=9606 GN=TFB1M PE=1 SV=1	No	No	0	0	39.542	346	13.772
Q8WXX5	DNAJC9	DnaJ homolog subfamily C member 9	DnaJ homolog subfamily C member 9 OS=Homo sapiens OX=9606 GN=DNAJC9 PE=1 SV=1	No	No	0	0	29.909	260	2.4471
Q92522	H1FX	Histone H1x	Histone H1.10 OS=Homo sapiens OX=9606 GN=H1-10 PE=1 SV=1	No	No	0	0	22.487	213	1.6524
Q92541	RTF1	RNA polymerase-associated protein RTF1 homolog	RNA polymerase-associated protein RTF1 homolog OS=Homo sapiens OX=9606 GN=RTF1 PE=1 SV=4	No	No	0	0	80.313	710	3.4138
Q969Q0	RPL36AL	60S ribosomal protein L36a-like	60S ribosomal protein L36a-like OS=Homo sapiens OX=9606 GN=RPL36AL PE=1 SV=3	No	No	0	0	12.469	106	4.5142
Q96C19	EFHD2	EF-hand domain-containing protein D2	EF-hand domain-containing protein D2 OS=Homo sapiens OX=9606 GN=EFHD2 PE=1 SV=1	No	No	0	0	26.697	240	3.2883
Q96P63	SERPINB12	Serpin B12	Serpin B12 OS=Homo sapiens OX=9606 GN=SERPINB12 PE=1 SV=1	No	No	0	0	46.276	405	3.639
Q96PK6	RBM14	RNA-binding protein 14	RNA-binding protein 14 OS=Homo sapiens OX=9606 GN=RBM14 PE=1 SV=2	No	No	0	0	69.491	669	6.2755
Q96QK1	VPS35	Vacuolar protein sorting-associated protein 35	Vacuolar protein sorting-associated protein 35 OS=Homo sapiens OX=9606 GN=VPS35 PE=1 SV=2	No	No	0	0	91.706	796	1.2753
Q96QR8	PURB	Transcriptional activator protein Pur-beta	Transcriptional activator protein Pur-beta OS=Homo sapiens OX=9606 GN=PURB PE=1 SV=3	No	No	0	0	33.24	312	1.3335
Q96TA1	FAM129B	Niban-like protein 1	Protein Niban 2 OS=Homo sapiens OX=9606 GN=NIBAN2 PE=1 SV=3	No	No	0	0	84.137	746	2.8989
Q9BRP8	WIBG	Partner of Y14 and mago	Partner of Y14 and mago OS=Homo sapiens OX=9606 GN=PYM1 PE=1 SV=1	No	No	0	0	22.655	204	1.7966
Q9BRT6	LLPH	Protein LLP homolog	Protein LLP homolog OS=Homo sapiens OX=9606 GN=LLPH PE=1 SV=1	No	No	0	0	15.225	129	3.2872
Q9BUQ8	DDX23	Probable ATP-dependent RNA helicase DDX23	Probable ATP-dependent RNA helicase DDX23 OS=Homo sapiens OX=9606 GN=DDX23 PE=1 SV=3	No	No	0	0	95.581	820	3.9083
Q9BVK6	TMED9	Transmembrane emp24 domain-containing protein 9	Transmembrane emp24 domain-containing protein 9 OS=Homo sapiens OX=9606 GN=TMED9 PE=1 SV=2	No	No	0	0	27.277	235	3.3112
Q9BVP2	GNL3	Guanine nucleotide-binding protein-like 3	Guanine nucleotide-binding protein-like 3 OS=Homo sapiens OX=9606 GN=GNL3 PE=1 SV=2	No	No	0	0	61.992	549	4.1971
Q9BXY0	MAK16	Protein MAK16 homolog	Protein MAK16 homolog OS=Homo sapiens OX=9606 GN=MAK16 PE=1 SV=2	No	No	0	0	35.368	300	1.6792
Q9H6R4	NOL6	Nucleolar protein 6	Nucleolar protein 6 OS=Homo sapiens OX=9606 GN=NOL6 PE=1 SV=2	No	No	0	0	127.59	1146	4.7994
Q9H6T3	RPAP3	RNA polymerase II-associated protein 3	RNA polymerase II-associated protein 3 OS=Homo sapiens OX=9606 GN=RPAP3 PE=1 SV=2	No	No	0	0	75.718	665	10.136
Q9HD33	MRPL47	39S ribosomal protein L47, mitochondrial	39S ribosomal protein L47, mitochondrial OS=Homo sapiens OX=9606 GN=MRPL47 PE=1 SV=2	No	No	0	0	29.45	250	1.4783
Q9NQT5	EXOSC3	Exosome complex component RRP40	Exosome complex component RRP40 OS=Homo sapiens OX=9606 GN=EXOSC3 PE=1 SV=3	No	No	0	0	29.572	275	1.6594
Q9NRF8	CTPS2	CTP synthase 2	CTP synthase 2 OS=Homo sapiens OX=9606 GN=CTPS2 PE=1 SV=1	No	No	0	0	65.677	586	1.4776
Q9NVJ2	ARL8B	ADP-ribosylation factor-like protein 8B	ADP-ribosylation factor-like protein 8B OS=Homo sapiens OX=9606 GN=ARL8B PE=1 SV=1	No	No	0	0	21.539	186	5.2483
Q9NXG0	CNTLN	Centlein	Centlein OS=Homo sapiens OX=9606 GN=CNTLN PE=1 SV=6	No	No	0	0	161.57	1405	1.6265
Q9NZ45	CISD1	CDGSH iron-sulfur domain-containing protein 1	CDGSH iron-sulfur domain-containing protein 1 OS=Homo sapiens OX=9606 GN=CISD1 PE=1 SV=1	No	No	0	0	12.199	108	2.4512
Q9NZB2	FAM120A	Constitutive coactivator of PPAR-gamma-like protein 1	Constitutive coactivator of PPAR-gamma-like protein 1 OS=Homo sapiens OX=9606 GN=FAM120A PE=1 SV=2	No	No	0	0	121.89	1118	5.9583
Q9NZN4	EHD2	EH domain-containing protein 2	EH domain-containing protein 2 OS=Homo sapiens OX=9606 GN=EHD2 PE=1 SV=2	No	No	0	0	61.161	543	17.48
Q9UL25	RAB21	Ras-related protein Rab-21	Ras-related protein Rab-21 OS=Homo sapiens OX=9606 GN=RAB21 PE=1 SV=3	No	No	0	0	24.347	225	3.6292
Q9Y2P8	RCL1	RNA 3-terminal phosphate cyclase-like protein	RNA 3-terminal phosphate cyclase-like protein OS=Homo sapiens OX=9606 GN=RCL1 PE=1 SV=3	No	No	0	0	40.842	373	2.0472
Q9Y305	ACOT9	Acyl-coenzyme A thioesterase 9, mitochondrial	Acyl-coenzyme A thioesterase 9, mitochondrial OS=Homo sapiens OX=9606 GN=ACOT9 PE=1 SV=2	No	No	0	0	49.901	439	6.1393
Q9Y5A9	YTHDF2	YTH domain-containing family protein 2	YTH domain-containing family protein 2 OS=Homo sapiens OX=9606 GN=YTHDF2 PE=1 SV=2	No	No	0	0	62.333	579	1.2156
Q9Y6V7	DDX49	Probable ATP-dependent RNA helicase DDX49	Probable ATP-dependent RNA helicase DDX49 OS=Homo sapiens OX=9606 GN=DDX49 PE=1 SV=1	No	No	0	0	54.226	483	2.2828
O95299	NDUFA10	NADH dehydrogenase [ubiquinone] 1 alpha subcomplex subunit 10, mitochondrial	NADH dehydrogenase [ubiquinone] 1 alpha subcomplex subunit 10, mitochondrial OS=Homo sapiens OX=9606 GN=NDUFA10 PE=1 SV=1	Yes	No	1	0	40.75	355	1.4378
P09234	SNRPC	U1 small nuclear ribonucleoprotein C	U1 small nuclear ribonucleoprotein C OS=Homo sapiens OX=9606 GN=SNRPC PE=1 SV=1	Yes	No	1	0	17.394	159	3.4202
Q14739	LBR	Lamin-B receptor	Delta(14)-sterol reductase LBR OS=Homo sapiens OX=9606 GN=LBR PE=1 SV=2	Yes	No	1	0	70.702	615	2.1141
H0Y6T3	PLA2G6		Phospholipase A(2) (Fragment) OS=Homo sapiens OX=9606 GN=PLA2G6 PE=1 SV=2	Yes	No	1	0	48.543	439	1.3268
A0A804HIU3	HEXA	Beta-hexosaminidase	Beta-N-acetylhexosaminidase OS=Homo sapiens OX=9606 GN=HEXA PE=1 SV=1	Yes	No	1	0	40.909	358	3.5861
A0A8I5QJA3	FAM162A	Protein FAM162A	Protein FAM162A OS=Homo sapiens OX=9606 GN=FAM162A PE=4 SV=1	Yes	No	1	0	7.1946	64	1.7868
J3KRP9	TANC2	Protein TANC2	Protein TANC2 (Fragment) OS=Homo sapiens OX=9606 GN=TANC2 PE=1 SV=1	Yes	No	1	0	138.91	1254	-2
C9JJ19	MRPS34	28S ribosomal protein S34, mitochondrial	28S ribosomal protein S34, mitochondrial OS=Homo sapiens OX=9606 GN=MRPS34 PE=1 SV=2	Yes	No	1	0	26.332	225	1.2798
C9JY10	PDIA5	Protein disulfide-isomerase A5	Protein disulfide-isomerase A5 (Fragment) OS=Homo sapiens OX=9606 GN=PDIA5 PE=1 SV=1	Yes	No	1	0	7.3432	64	1.186
D6RAE9	SFXN1	Sideroflexin-1	Sideroflexin-1 OS=Homo sapiens OX=9606 GN=SFXN1 PE=1 SV=1	Yes	No	1	0	6.5954	56	1.4663
H0YE04	SPCS2	Signal peptidase complex subunit 2	Signal peptidase complex subunit 2 (Fragment) OS=Homo sapiens OX=9606 GN=SPCS2 PE=1 SV=1	Yes	No	1	0	18.685	166	1.5545
E9PNR6	ARHGAP1	Rho GTPase-activating protein 1	Rho GTPase-activating protein 1 (Fragment) OS=Homo sapiens OX=9606 GN=ARHGAP1 PE=1 SV=1	Yes	No	1	0	22.491	192	1.3664
E9PS48	NDUFS3	NADH dehydrogenase [ubiquinone] iron-sulfur protein 3, mitochondrial	NADH dehydrogenase [ubiquinone] iron-sulfur protein 3, mitochondrial OS=Homo sapiens OX=9606 GN=NDUFS3 PE=1 SV=1	Yes	No	1	0	17.507	161	1.1806
F5GYM0	CMAS	N-acylneuraminate cytidylyltransferase	N-acylneuraminate cytidylyltransferase (Fragment) OS=Homo sapiens OX=9606 GN=CMAS PE=1 SV=1	Yes	No	1	0	11.654	97	1.9171
O96000	NDUFB10	NADH dehydrogenase [ubiquinone] 1 beta subcomplex subunit 10	NADH dehydrogenase [ubiquinone] 1 beta subcomplex subunit 10 OS=Homo sapiens OX=9606 GN=NDUFB10 PE=1 SV=3	Yes	No	1	0	20.776	172	2.4385
J3QLK7	OSBPL7	Oxysterol-binding protein-related protein 7	Oxysterol-binding protein-related protein 7 OS=Homo sapiens OX=9606 GN=OSBPL7 PE=1 SV=1	Yes	No	1	0	47.037	420	1.1669
M0R0C3	TIMM50	Mitochondrial import inner membrane translocase subunit TIM50	Mitochondrial import inner membrane translocase subunit TIM50 (Fragment) OS=Homo sapiens OX=9606 GN=TIMM50 PE=1 SV=1	Yes	No	1	0	11.866	104	1.2159
O00767	SCD	Acyl-CoA desaturase	Stearoyl-CoA desaturase OS=Homo sapiens OX=9606 GN=SCD PE=1 SV=2	Yes	No	1	0	41.522	359	1.9728
O43719	HTATSF1	HIV Tat-specific factor 1	HIV Tat-specific factor 1 OS=Homo sapiens OX=9606 GN=HTATSF1 PE=1 SV=1	Yes	No	1	0	85.852	755	2.7348
O94826	TOMM70A	Mitochondrial import receptor subunit TOM70	Mitochondrial import receptor subunit TOM70 OS=Homo sapiens OX=9606 GN=TOMM70 PE=1 SV=1	Yes	No	1	0	67.454	608	5.3727
P00568	AK1	Adenylate kinase isoenzyme 1	Adenylate kinase isoenzyme 1 OS=Homo sapiens OX=9606 GN=AK1 PE=1 SV=3	Yes	No	1	0	21.635	194	2.0471
P07919	UQCRH	Cytochrome b-c1 complex subunit 6, mitochondrial	Cytochrome b-c1 complex subunit 6, mitochondrial OS=Homo sapiens OX=9606 GN=UQCRH PE=1 SV=2	Yes	No	1	0	10.739	91	1.5994
P13797	PLS3	Plastin-3	Plastin-3 OS=Homo sapiens OX=9606 GN=PLS3 PE=1 SV=4	Yes	No	1	0	70.81	630	1.6501
V9GZ61	DAP3	28S ribosomal protein S29, mitochondrial	28S ribosomal protein S29, mitochondrial (Fragment) OS=Homo sapiens OX=9606 GN=DAP3 PE=1 SV=1	Yes	No	1	0	12.095	106	3.2154
P56182	RRP1	Ribosomal RNA processing protein 1 homolog A	Ribosomal RNA processing protein 1 homolog A OS=Homo sapiens OX=9606 GN=RRP1 PE=1 SV=1	Yes	No	1	0	52.839	461	1.8073
P61026	RAB10	Ras-related protein Rab-10	Ras-related protein Rab-10 OS=Homo sapiens OX=9606 GN=RAB10 PE=1 SV=1	Yes	No	1	0	22.541	200	1.3915
Q01518	CAP1	Adenylyl cyclase-associated protein 1	Adenylyl cyclase-associated protein 1 OS=Homo sapiens OX=9606 GN=CAP1 PE=1 SV=5	Yes	No	1	0	51.901	475	1.2313
Q5RKV6	EXOSC6	Exosome complex component MTR3	Exosome complex component MTR3 OS=Homo sapiens OX=9606 GN=EXOSC6 PE=1 SV=1	Yes	No	1	0	28.235	272	2.5765
Q9BWE0	REPIN1	Replication initiator 1	Replication initiator 1 OS=Homo sapiens OX=9606 GN=REPIN1 PE=1 SV=1	Yes	No	1	0	63.574	567	1.1616
Q9GZM7	TINAGL1	Tubulointerstitial nephritis antigen-like	Tubulointerstitial nephritis antigen-like OS=Homo sapiens OX=9606 GN=TINAGL1 PE=1 SV=1	Yes	No	1	0	52.387	467	2.519
Q9Y3D9	MRPS23	28S ribosomal protein S23, mitochondrial	28S ribosomal protein S23, mitochondrial OS=Homo sapiens OX=9606 GN=MRPS23 PE=1 SV=2	Yes	No	1	0	21.77	190	2.5338
F2Z2I8	STOML2	Stomatin-like protein 2, mitochondrial	Stomatin-like protein 2, mitochondrial OS=Homo sapiens OX=9606 GN=STOML2 PE=1 SV=1	Yes	No	2	0	10.645	101	3.2872
A0A0B4J1Z1	SRSF7	Serine/arginine-rich splicing factor 7	Serine/arginine-rich-splicing factor 7 OS=Homo sapiens OX=9606 GN=SRSF7 PE=1 SV=1	Yes	No	2	0	15.763	137	4.4871
K7EP07	TBCB	Tubulin-folding cofactor B	Tubulin-folding cofactor B (Fragment) OS=Homo sapiens OX=9606 GN=TBCB PE=1 SV=8	Yes	No	2	0	19.251	169	1.9498
H0Y8C6	IPO5	Importin-5	Importin-5 (Fragment) OS=Homo sapiens OX=9606 GN=IPO5 PE=1 SV=1	Yes	No	2	0	123.75	1099	3.2435
O75396	SEC22B	Vesicle-trafficking protein SEC22b	Vesicle-trafficking protein SEC22b OS=Homo sapiens OX=9606 GN=SEC22B PE=1 SV=5	Yes	No	2	0	24.74	215	2.4777
P13861	PRKAR2A	cAMP-dependent protein kinase type II-alpha regulatory subunit	cAMP-dependent protein kinase type II-alpha regulatory subunit OS=Homo sapiens OX=9606 GN=PRKAR2A PE=1 SV=2	Yes	No	2	0	45.518	404	1.4087
O75323	GBAS	Protein NipSnap homolog 2	Protein NipSnap homolog 2 OS=Homo sapiens OX=9606 GN=NIPSNAP2 PE=1 SV=1	Yes	No	3	0	33.742	286	2.0563
E5RIU6	CDK1	Cyclin-dependent kinase 1	Cyclin-dependent kinase 1 (Fragment) OS=Homo sapiens OX=9606 GN=CDK1 PE=1 SV=2	No	Yes	0	1	21.738	189	1.696
A0A804HKC0	ALMS1	Alstrom syndrome protein 1	Alstrom syndrome protein 1 (Fragment) OS=Homo sapiens OX=9606 GN=ALMS1 PE=1 SV=1	No	Yes	0	1	425.58	3852	1.3623
A0A8I5KUC4	MAGT1	Magnesium transporter protein 1	Magnesium transporter protein 1 OS=Homo sapiens OX=9606 GN=MAGT1 PE=4 SV=1	No	Yes	0	1	30.868	272	1.5155
A0A087WUT6	EIF5B	Eukaryotic translation initiation factor 5B	Eukaryotic translation initiation factor 5B OS=Homo sapiens OX=9606 GN=EIF5B PE=1 SV=1	No	Yes	0	1	138.68	1220	7.8744
A0A087WX58	HDGFRP2	Hepatoma-derived growth factor-related protein 2	Hepatoma-derived growth factor-related protein 2 (Fragment) OS=Homo sapiens OX=9606 GN=HDGFL2 PE=1 SV=1	No	Yes	0	1	7.2534	68	1.2776
A0A087WYR0	SRP19	Signal recognition particle 19 kDa protein	Signal recognition particle 19 kDa protein OS=Homo sapiens OX=9606 GN=SRP19 PE=1 SV=1	No	Yes	0	1	13.654	120	4.0512
A0A087X243	GSTP1	Glutathione S-transferase P	Glutathione S-transferase P (Fragment) OS=Homo sapiens OX=9606 GN=GSTP1 PE=1 SV=1	No	Yes	0	1	7.4493	69	2.6712
H0YBC0	FAM184A	Protein FAM184A	Protein FAM184A (Fragment) OS=Homo sapiens OX=9606 GN=FAM184A PE=1 SV=1	No	Yes	0	1	31.157	268	-2
P30566	ADSL	Adenylosuccinate lyase	Adenylosuccinate lyase OS=Homo sapiens OX=9606 GN=ADSL PE=1 SV=2	No	Yes	0	1	54.889	484	4.0614
A0A0A0MRH3	KCNIP3	Calsenilin	Calsenilin OS=Homo sapiens OX=9606 GN=KCNIP3 PE=1 SV=1	No	Yes	0	1	29.316	256	-2
A0A0A0MRN4	ZNF326	DBIRD complex subunit ZNF326	DBIRD complex subunit ZNF326 OS=Homo sapiens OX=9606 GN=ZNF326 PE=1 SV=1	No	Yes	0	1	55.57	493	1.321
A0A0A0MS51	GSN	Gelsolin	Gelsolin OS=Homo sapiens OX=9606 GN=GSN PE=1 SV=1	No	Yes	0	1	82.525	748	5.147
K7ERP4	GPX4	Glutathione peroxidase	Glutathione peroxidase (Fragment) OS=Homo sapiens OX=9606 GN=GPX4 PE=1 SV=1	No	Yes	0	1	17.629	155	3.5208
A0A0D9SEM9	DDX39A		ATP-dependent RNA helicase DDX39A (Fragment) OS=Homo sapiens OX=9606 GN=DDX39A PE=1 SV=1	No	Yes	0	1	10.925	96	-2
H7BY36	EWSR1	RNA-binding protein EWS	RNA-binding protein EWS (Fragment) OS=Homo sapiens OX=9606 GN=EWSR1 PE=1 SV=1	No	Yes	0	1	32.071	308	2.6702
A2ACR0	PSMB9	Proteasome subunit beta type	Proteasome subunit beta type-9 (Fragment) OS=Homo sapiens OX=9606 GN=PSMB9 PE=1 SV=1	No	Yes	0	1	13.919	131	1.3724
O75787	ATP6AP2	Renin receptor	Renin receptor OS=Homo sapiens OX=9606 GN=ATP6AP2 PE=1 SV=2	No	Yes	0	1	39.008	350	2.5577
H0Y488	ARID1A	AT-rich interactive domain-containing protein 1A	AT-rich interactive domain-containing protein 1A OS=Homo sapiens OX=9606 GN=ARID1A PE=1 SV=2	No	Yes	0	1	205.83	1901	-2
A0A1B0GUS4	UBE2L3	Ubiquitin-conjugating enzyme E2 L3	Ubiquitin-conjugating enzyme E2 L5 OS=Homo sapiens OX=9606 GN=UBE2L5 PE=2 SV=1	No	Yes	0	1	17.875	154	5.452
A0A286YEY4	IGHG2	Ig gamma-2 chain C region	Immunoglobulin heavy constant gamma 2 (Fragment) OS=Homo sapiens OX=9606 GN=IGHG2 PE=1 SV=1	No	Yes	0	1	43.805	395	3.0461
A0A2R8Y765	SMARCE1	SWI/SNF-related matrix-associated actin-dependent regulator of chromatin subfamily E member 1	SWI/SNF-related matrix-associated actin-dependent regulator of chromatin subfamily E member 1 OS=Homo sapiens OX=9606 GN=SMARCE1 PE=1 SV=1	No	Yes	0	1	32.319	277	1.5333
E9PII3	EPB41L2	Band 4.1-like protein 2	Band 4.1-like protein 2 OS=Homo sapiens OX=9606 GN=EPB41L2 PE=1 SV=1	No	Yes	0	1	79.256	706	2.6535
C9JCW3	TBL1X	F-box-like/WD repeat-containing protein TBL1Y	F-box-like/WD repeat-containing protein TBL1X (Fragment) OS=Homo sapiens OX=9606 GN=TBL1X PE=1 SV=8	No	Yes	0	1	4.9274	44	-2
B4E1E0	CTPS1	CTP synthase	CTP synthase OS=Homo sapiens OX=9606 GN=CTPS1 PE=1 SV=1	No	Yes	0	1	49.694	435	1.4009
A0A3B3IT15	COPA	Coatomer subunit alpha	Coatomer subunit alpha OS=Homo sapiens OX=9606 GN=COPA PE=1 SV=1	No	Yes	0	1	136.02	1204	4.2308
A0A7I2V3T3	GSK3B	Glycogen synthase kinase-3 beta	Glycogen synthase kinase-3 beta (Fragment) OS=Homo sapiens OX=9606 GN=GSK3B PE=1 SV=1	No	Yes	0	1	8.9961	85	1.4327
A0A3B3IUC0	ITM2B	Integral membrane protein 2B	Integral membrane protein 2 OS=Homo sapiens OX=9606 GN=ITM2B PE=1 SV=1	No	Yes	0	1	24.2	210	1.9981
E9PLD3	C11orf98	Uncharacterized protein C11orf98	Uncharacterized protein OS=Homo sapiens OX=9606 PE=4 SV=1	No	Yes	0	1	11.6	99	1.843
A0A499FI31	SART3	Squamous cell carcinoma antigen recognized by T-cells 3	Squamous cell carcinoma antigen recognized by T-cells 3 OS=Homo sapiens OX=9606 GN=SART3 PE=1 SV=1	No	Yes	0	1	111.96	981	2.5197
K7EMV3	H3F3B	Histone H3	Histone H3 OS=Homo sapiens OX=9606 GN=H3-3B PE=1 SV=1	No	Yes	0	1	10.334	92	8.3155
A0A590UJK4	SRSF6	Serine/arginine-rich splicing factor 6	Serine/arginine-rich-splicing factor 6 OS=Homo sapiens OX=9606 GN=SRSF6 PE=1 SV=1	No	Yes	0	1	26.306	226	2.9355
A0A7P0T999	AMPD2	AMP deaminase 2	AMP deaminase 2 OS=Homo sapiens OX=9606 GN=AMPD2 PE=1 SV=1	No	Yes	0	1	13.028	118	1.7044
D6R937	AIMP1	Aminoacyl tRNA synthase complex-interacting multifunctional protein 1	Aminoacyl tRNA synthase complex-interacting multifunctional protein 1 (Fragment) OS=Homo sapiens OX=9606 GN=AIMP1 PE=1 SV=1	No	Yes	0	1	16.578	150	1.1828
R4GMQ5	CTSB	Cathepsin B	Cathepsin B (Fragment) OS=Homo sapiens OX=9606 GN=CTSB PE=1 SV=1	No	Yes	0	1	8.5524	76	1.9469
H0YI98	DCTN2	Dynactin subunit 2	Dynactin subunit 2 (Fragment) OS=Homo sapiens OX=9606 GN=DCTN2 PE=1 SV=1	No	Yes	0	1	29.326	268	1.9962
A0A7I2YQ87	PRKRA	Interferon-inducible double-stranded RNA-dependent protein kinase activator A	Interferon-inducible double-stranded RNA-dependent protein kinase activator A OS=Homo sapiens OX=9606 GN=PRKRA PE=1 SV=1	No	Yes	0	1	19.52	177	12.12
A0A7I2V649	PABPC1	Polyadenylate-binding protein	Polyadenylate-binding protein 1 OS=Homo sapiens OX=9606 GN=PABPC1 PE=1 SV=1	No	Yes	0	1	65.118	590	102.01
A0A7I2YQ95	KPNA4	Importin subunit alpha-3	Importin subunit alpha OS=Homo sapiens OX=9606 GN=KPNA4 PE=1 SV=1	No	Yes	0	1	53.034	477	12.91
A0A7P0NMY4	FLNA	Filamin-A	Filamin-A OS=Homo sapiens OX=9606 GN=FLNA PE=1 SV=1	No	Yes	0	1	167.9	1574	2.7618
A0A7P0T989	CTSZ	Cathepsin Z	Cathepsin X OS=Homo sapiens OX=9606 GN=CTSZ PE=1 SV=1	No	Yes	0	1	32.002	289	1.6103
A0A8I5KXL1	CSDE1	Cold shock domain-containing protein E1	Cold shock domain-containing protein E1 OS=Homo sapiens OX=9606 GN=CSDE1 PE=4 SV=1	No	Yes	0	1	67.238	599	4.2698
E9PLE0	NCAPD3	Condensin-2 complex subunit D3	Condensin-2 complex subunit D3 (Fragment) OS=Homo sapiens OX=9606 GN=NCAPD3 PE=1 SV=2	No	Yes	0	1	63.572	565	-2
A6PW58	PIP5K1A	Phosphatidylinositol 4-phosphate 5-kinase type-1 alpha	Phosphatidylinositol 4-phosphate 5-kinase type-1 alpha (Fragment) OS=Homo sapiens OX=9606 GN=PIP5K1A PE=1 SV=1	No	Yes	0	1	9.3986	86	5.7549
A3KFL5	EXOSC2	Exosome complex component RRP4	Ribosomal RNA-processing protein 4 OS=Homo sapiens OX=9606 GN=EXOSC2 PE=1 SV=3	No	Yes	0	1	33.565	303	3.4186
A8MU58	AIMP2	Aminoacyl tRNA synthase complex-interacting multifunctional protein 2	Aminoacyl tRNA synthase complex-interacting multifunctional protein 2 OS=Homo sapiens OX=9606 GN=AIMP2 PE=1 SV=2	No	Yes	0	1	26.76	242	2.3983
Q49AN9	SNRPG	Small nuclear ribonucleoprotein G	Small nuclear ribonucleoprotein G OS=Homo sapiens OX=9606 GN=SNRPG PE=1 SV=1	No	Yes	0	1	7.1013	64	1.6035
A8MZ87	KLC2	Kinesin light chain 2	Kinesin light chain OS=Homo sapiens OX=9606 GN=KLC2 PE=1 SV=1	No	Yes	0	1	57.174	521	1.1858
A9Z1X7	SRRM1	Serine/arginine repetitive matrix protein 1	Serine/arginine repetitive matrix protein 1 OS=Homo sapiens OX=9606 GN=SRRM1 PE=1 SV=1	No	Yes	0	1	103.39	913	2.2442
B1AK87	CAPZB	F-actin-capping protein subunit beta	F-actin-capping protein subunit beta OS=Homo sapiens OX=9606 GN=CAPZB PE=1 SV=2	No	Yes	0	1	27.44	244	3.255
B4DEM9	POLDIP2	Polymerase delta-interacting protein 2	Polymerase delta-interacting protein 2 OS=Homo sapiens OX=9606 GN=POLDIP2 PE=1 SV=1	No	Yes	0	1	39.871	350	1.3433
B4DLN1	MRPL12	39S ribosomal protein L12, mitochondrial	cDNA FLJ60124, highly similar to Mitochondrial dicarboxylate carrier OS=Homo sapiens OX=9606 PE=2 SV=1	No	Yes	0	1	48.099	442	1.6521
C9J1Z8	ARF5	ADP-ribosylation factor 5	ADP-ribosylation factor 5 (Fragment) OS=Homo sapiens OX=9606 GN=ARF5 PE=1 SV=1	No	Yes	0	1	17.107	150	1.2267
Q9BQ75	CMSS1	Protein CMSS1	Protein CMSS1 OS=Homo sapiens OX=9606 GN=CMSS1 PE=1 SV=2	No	Yes	0	1	31.884	279	2.7024
Q7Z2W4	ZC3HAV1	Zinc finger CCCH-type antiviral protein 1	Zinc finger CCCH-type antiviral protein 1 OS=Homo sapiens OX=9606 GN=ZC3HAV1 PE=1 SV=3	No	Yes	0	1	101.43	902	3.8126
C9JUG7	CAPZA2	F-actin-capping protein subunit alpha-2	F-actin-capping protein subunit alpha OS=Homo sapiens OX=9606 GN=CAPZA2 PE=1 SV=1	No	Yes	0	1	16.698	146	2.4259
E7ESU7	CTBP1	C-terminal-binding protein 1	C-terminal-binding protein 1 (Fragment) OS=Homo sapiens OX=9606 GN=CTBP1 PE=1 SV=1	No	Yes	0	1	18.623	171	1.7097
D6RFI1	DBN1	Drebrin	Drebrin (Fragment) OS=Homo sapiens OX=9606 GN=DBN1 PE=1 SV=1	No	Yes	0	1	13.437	124	5.6886
D6RIF6	SLAIN2	SLAIN motif-containing protein 2	SLAIN motif-containing protein 2 OS=Homo sapiens OX=9606 GN=SLAIN2 PE=1 SV=1	No	Yes	0	1	44.656	414	1.6501
K7ENX8	CIRBP	Cold-inducible RNA-binding protein	Cold-inducible RNA-binding protein (Fragment) OS=Homo sapiens OX=9606 GN=CIRBP PE=1 SV=2	No	Yes	0	1	8.9138	80	1.5625
J3KTB7	TOP2A	DNA topoisomerase 2	DNA topoisomerase 2-alpha (Fragment) OS=Homo sapiens OX=9606 GN=TOP2A PE=1 SV=1	No	Yes	0	1	17.102	147	1.4138
F6TD35	DHRS4L2	Dehydrogenase/reductase SDR family member 4-like 2	Dehydrogenase/reductase SDR family member 4-like 2 OS=Homo sapiens OX=9606 GN=DHRS4L2 PE=1 SV=1	No	Yes	0	1	17.057	157	-2
E9PIN3	NXF1	Nuclear RNA export factor 1	Nuclear RNA export factor 1 (Fragment) OS=Homo sapiens OX=9606 GN=NXF1 PE=1 SV=1	No	Yes	0	1	68.106	603	4.8708
E9PLB2	IPO7	Importin-7	Importin-7 (Fragment) OS=Homo sapiens OX=9606 GN=IPO7 PE=1 SV=8	No	Yes	0	1	15.293	130	2.0495
E9PR30	FAU	40S ribosomal protein S30	FAU ubiquitin-like and ribosomal protein S30 OS=Homo sapiens OX=9606 GN=FAU PE=1 SV=1	No	Yes	0	1	10.905	98	4.0021
E9PSB6	EXD3	Exonuclease mut-7 homolog	Exonuclease mut-7 homolog OS=Homo sapiens OX=9606 GN=EXD3 PE=1 SV=1	No	Yes	0	1	15.936	140	-2
F2Z2Q9	ACP1	Low molecular weight phosphotyrosine protein phosphatase	Low molecular weight phosphotyrosine protein phosphatase OS=Homo sapiens OX=9606 GN=ACP1 PE=1 SV=1	No	Yes	0	1	7.5005	70	7.3127
Q9BQE3	TUBA1C	Tubulin alpha-1C chain	Tubulin alpha-1C chain OS=Homo sapiens OX=9606 GN=TUBA1C PE=1 SV=1	No	Yes	0	1	49.895	449	5.0332
F5H5G4	WBP11	WW domain-binding protein 11	WW domain-binding protein 11 OS=Homo sapiens OX=9606 GN=WBP11 PE=1 SV=1	No	Yes	0	1	23.162	194	1.8352
F8VRR3	METAP2	Methionine aminopeptidase 2	Methionine aminopeptidase 2 OS=Homo sapiens OX=9606 GN=METAP2 PE=1 SV=1	No	Yes	0	1	48.876	442	3.4381
F8VWZ8	ARHGAP29	Rho GTPase-activating protein 29	Rho GTPase-activating protein 29 OS=Homo sapiens OX=9606 GN=ARHGAP29 PE=1 SV=1	No	Yes	0	1	117.42	1035	1.5515
F8VYN9	ARL1	ADP-ribosylation factor-like protein 1	ADP-ribosylation factor-like protein 1 OS=Homo sapiens OX=9606 GN=ARL1 PE=1 SV=1	No	Yes	0	1	21.778	194	1.9834
F8W696	APOA1	Apolipoprotein A-I	Apolipoprotein A-I OS=Homo sapiens OX=9606 GN=APOA1 PE=1 SV=1	No	Yes	0	1	27.908	245	1.2515
F8WBR5	CALM2		Calmodulin-2 OS=Homo sapiens OX=9606 GN=CALM2 PE=1 SV=1	No	Yes	0	1	7.372	65	1.816
F8WE41	NCBP2	Nuclear cap-binding protein subunit 2	Nuclear cap-binding protein subunit 2 OS=Homo sapiens OX=9606 GN=NCBP2 PE=1 SV=1	No	Yes	0	1	6.199	54	1.6543
F8WF48	SEC62	Translocation protein SEC62	Translocation protein SEC62 OS=Homo sapiens OX=9606 GN=SEC62 PE=1 SV=1	No	Yes	0	1	9.8703	85	1.4892
F8WJN3	CPSF6	Cleavage and polyadenylation specificity factor subunit 6	Cleavage and polyadenylation specificity factor subunit 6 OS=Homo sapiens OX=9606 GN=CPSF6 PE=1 SV=1	No	Yes	0	1	52.269	478	2.9393
P07910	HNRNPC	Heterogeneous nuclear ribonucleoproteins C1/C2	Heterogeneous nuclear ribonucleoproteins C1/C2 OS=Homo sapiens OX=9606 GN=HNRNPC PE=1 SV=4	No	Yes	0	1	33.67	306	36.659
G3XAL0	MDH2	Malate dehydrogenase	Malate dehydrogenase OS=Homo sapiens OX=9606 GN=MDH2 PE=1 SV=1	No	Yes	0	1	24.594	231	1.5029
H0Y7C8	TOR1B	Torsin-1B	Torsin-1B (Fragment) OS=Homo sapiens OX=9606 GN=TOR1B PE=1 SV=1	No	Yes	0	1	15.557	141	1.5979
H0Y8E6	MCM2	DNA replication licensing factor MCM2	DNA replication licensing factor MCM2 (Fragment) OS=Homo sapiens OX=9606 GN=MCM2 PE=1 SV=1	No	Yes	0	1	93.998	836	3.8323
H0YAZ4	CNGB3		Cyclic nucleotide-gated cation channel beta-3 (Fragment) OS=Homo sapiens OX=9606 GN=CNGB3 PE=4 SV=1	No	Yes	0	1	12.342	111	1.4913
H0YK42	SNX1	Sorting nexin-2	Sorting nexin-1 OS=Homo sapiens OX=9606 GN=SNX1 PE=1 SV=1	No	Yes	0	1	35.592	304	1.5729
H0YLE8	IQGAP1	Ras GTPase-activating-like protein IQGAP1	Ras GTPase-activating-like protein IQGAP1 OS=Homo sapiens OX=9606 GN=IQGAP1 PE=1 SV=1	No	Yes	0	1	124.79	1085	61.894
H0YMV8	RPS27L	40S ribosomal protein S27	40S ribosomal protein S27 OS=Homo sapiens OX=9606 GN=RPS27L PE=1 SV=1	No	Yes	0	1	11.345	100	1.8558
H7C521	SRPK2	SRSF protein kinase 2	SRSF protein kinase 2 (Fragment) OS=Homo sapiens OX=9606 GN=SRPK2 PE=1 SV=1	No	Yes	0	1	23.523	204	1.3072
I3L506	SCPEP1	Retinoid-inducible serine carboxypeptidase	Carboxypeptidase (Fragment) OS=Homo sapiens OX=9606 GN=SCPEP1 PE=1 SV=1	No	Yes	0	1	10.445	95	2.5478
J3KPD9	NME2	Nucleoside diphosphate kinase	NME1-NME2 readthrough OS=Homo sapiens OX=9606 GN=NME1-NME2 PE=1 SV=1	No	Yes	0	1	22.422	197	4.952
J3KPP4	LUC7L3	Luc7-like protein 3	Cisplatin resistance-associated overexpressed protein, isoform CRA_b OS=Homo sapiens OX=9606 GN=LUC7L3 PE=1 SV=1	No	Yes	0	1	58.22	489	2.9506
J3QQY2	TMCO1	Transmembrane and coiled-coil domain-containing protein 1	Calcium load-activated calcium channel OS=Homo sapiens OX=9606 GN=TMCO1 PE=1 SV=1	No	Yes	0	1	11.372	104	6.8125
J3QRS3	MYL12A	Myosin regulatory light chain 12A	Myosin regulatory light chain 12A OS=Homo sapiens OX=9606 GN=MYL12A PE=1 SV=1	No	Yes	0	1	20.457	177	2.1143
M0R061	COPE	Coatomer subunit epsilon	Coatomer subunit epsilon OS=Homo sapiens OX=9606 GN=COPE PE=1 SV=1	No	Yes	0	1	16.453	146	2.0517
O00148	DDX39A	ATP-dependent RNA helicase DDX39A	ATP-dependent RNA helicase DDX39A OS=Homo sapiens OX=9606 GN=DDX39A PE=1 SV=2	No	Yes	0	1	49.129	427	30.528
O00203	AP3B1	AP-3 complex subunit beta-1	AP-3 complex subunit beta-1 OS=Homo sapiens OX=9606 GN=AP3B1 PE=1 SV=3	No	Yes	0	1	121.32	1094	3.8395
O14672	ADAM10	Disintegrin and metalloproteinase domain-containing protein 10	Disintegrin and metalloproteinase domain-containing protein 10 OS=Homo sapiens OX=9606 GN=ADAM10 PE=1 SV=1	No	Yes	0	1	84.141	748	3.1255
O15042	U2SURP	U2 snRNP-associated SURP motif-containing protein	U2 snRNP-associated SURP motif-containing protein OS=Homo sapiens OX=9606 GN=U2SURP PE=1 SV=2	No	Yes	0	1	118.29	1029	1.9713
O43143	DHX15	Pre-mRNA-splicing factor ATP-dependent RNA helicase DHX15	ATP-dependent RNA helicase DHX15 OS=Homo sapiens OX=9606 GN=DHX15 PE=1 SV=2	No	Yes	0	1	90.932	795	1.9063
O43159	RRP8	Ribosomal RNA-processing protein 8	Ribosomal RNA-processing protein 8 OS=Homo sapiens OX=9606 GN=RRP8 PE=1 SV=2	No	Yes	0	1	50.714	456	2.8042
O75663	TIPRL	TIP41-like protein	TIP41-like protein OS=Homo sapiens OX=9606 GN=TIPRL PE=1 SV=2	No	Yes	0	1	31.444	272	2.4845
O75934	BCAS2	Pre-mRNA-splicing factor SPF27	Pre-mRNA-splicing factor SPF27 OS=Homo sapiens OX=9606 GN=BCAS2 PE=1 SV=1	No	Yes	0	1	26.131	225	1.5388
O76003	GLRX3	Glutaredoxin-3	Glutaredoxin-3 OS=Homo sapiens OX=9606 GN=GLRX3 PE=1 SV=2	No	Yes	0	1	37.432	335	2.3169
P04080	CSTB	Cystatin-B	Cystatin-B OS=Homo sapiens OX=9606 GN=CSTB PE=1 SV=2	No	Yes	0	1	11.139	98	1.2905
P05455	SSB	Lupus La protein	Lupus La protein OS=Homo sapiens OX=9606 GN=SSB PE=1 SV=2	No	Yes	0	1	46.836	408	14.387
Q16778	HIST2H2BE	Histone H2B type 2-E	Histone H2B type 2-E OS=Homo sapiens OX=9606 GN=H2BC21 PE=1 SV=3	No	Yes	0	1	13.92	126	1.5522
Q5H8Y1	ROS1	Tyrosine-protein kinase receptor	Tyrosine-protein kinase receptor OS=Homo sapiens OX=9606 GN=ROS1 PE=1 SV=1	No	Yes	0	1	263.26	2341	1.383
Q5T7C4	HMGB1	High mobility group protein B1	High mobility group protein B1 OS=Homo sapiens OX=9606 GN=HMGB1 PE=1 SV=1	No	Yes	0	1	18.311	158	1.5799
P11908	PRPS2	Ribose-phosphate pyrophosphokinase 2	Ribose-phosphate pyrophosphokinase 2 OS=Homo sapiens OX=9606 GN=PRPS2 PE=1 SV=2	No	Yes	0	1	34.769	318	2.6215
P12236	SLC25A6	ADP/ATP translocase 3	ADP/ATP translocase 3 OS=Homo sapiens OX=9606 GN=SLC25A6 PE=1 SV=4	No	Yes	0	1	32.866	298	7.1018
P17931	LGALS3	Galectin-3	Galectin-3 OS=Homo sapiens OX=9606 GN=LGALS3 PE=1 SV=5	No	Yes	0	1	26.152	250	1.303
X1WI28	RPL10	60S ribosomal protein L10	60S ribosomal protein L10 (Fragment) OS=Homo sapiens OX=9606 GN=RPL10 PE=1 SV=7	No	Yes	0	1	22.975	200	229.54
P31939	ATIC	Bifunctional purine biosynthesis protein PURH	Bifunctional purine biosynthesis protein ATIC OS=Homo sapiens OX=9606 GN=ATIC PE=1 SV=3	No	Yes	0	1	64.615	592	1.9087
P33908	MAN1A1	Mannosyl-oligosaccharide 1,2-alpha-mannosidase IA	Mannosyl-oligosaccharide 1,2-alpha-mannosidase IA OS=Homo sapiens OX=9606 GN=MAN1A1 PE=1 SV=3	No	Yes	0	1	72.968	653	1.6317
P43686	PSMC4	26S protease regulatory subunit 6B	26S proteasome regulatory subunit 6B OS=Homo sapiens OX=9606 GN=PSMC4 PE=1 SV=2	No	Yes	0	1	47.366	418	1.7245
P46063	RECQL	ATP-dependent DNA helicase Q1	ATP-dependent DNA helicase Q1 OS=Homo sapiens OX=9606 GN=RECQL PE=1 SV=3	No	Yes	0	1	73.457	649	8.4638
P46821	MAP1B	Microtubule-associated protein 1B	Microtubule-associated protein 1B OS=Homo sapiens OX=9606 GN=MAP1B PE=1 SV=2	No	Yes	0	1	270.63	2468	1.4395
X6RAC9	EIF1AX	Eukaryotic translation initiation factor 1A, X-chromosomal	Eukaryotic translation initiation factor 4C OS=Homo sapiens OX=9606 GN=EIF1AX PE=1 SV=1	No	Yes	0	1	13.232	116	3.2242
P49915	GMPS	GMP synthase [glutamine-hydrolyzing]	GMP synthase [glutamine-hydrolyzing] OS=Homo sapiens OX=9606 GN=GMPS PE=1 SV=1	No	Yes	0	1	76.715	693	1.5803
P53999	SUB1	Activated RNA polymerase II transcriptional coactivator p15	Activated RNA polymerase II transcriptional coactivator p15 OS=Homo sapiens OX=9606 GN=SUB1 PE=1 SV=3	No	Yes	0	1	14.395	127	8.9206
P55735	SEC13	Protein SEC13 homolog	Protein SEC13 homolog OS=Homo sapiens OX=9606 GN=SEC13 PE=1 SV=3	No	Yes	0	1	35.54	322	1.701
P61981	YWHAG	14-3-3 protein gamma	14-3-3 protein gamma OS=Homo sapiens OX=9606 GN=YWHAG PE=1 SV=2	No	Yes	0	1	28.302	247	82.673
P62304	SNRPE	Small nuclear ribonucleoprotein E	Small nuclear ribonucleoprotein E OS=Homo sapiens OX=9606 GN=SNRPE PE=1 SV=1	No	Yes	0	1	10.803	92	3.9732
Q96FJ2	DYNLL2	Dynein light chain 2, cytoplasmic	Dynein light chain 2, cytoplasmic OS=Homo sapiens OX=9606 GN=DYNLL2 PE=1 SV=1	No	Yes	0	1	10.35	89	1.5896
P98179	RBM3	RNA-binding protein 3	RNA-binding protein 3 OS=Homo sapiens OX=9606 GN=RBM3 PE=1 SV=1	No	Yes	0	1	17.17	157	2.1142
Q00403	GTF2B	Transcription initiation factor IIB	Transcription initiation factor IIB OS=Homo sapiens OX=9606 GN=GTF2B PE=1 SV=1	No	Yes	0	1	34.833	316	1.4518
Q08554	DSC1	Desmocollin-1	Desmocollin-1 OS=Homo sapiens OX=9606 GN=DSC1 PE=1 SV=2	No	Yes	0	1	99.986	894	2.6391
Q09028	RBBP4	Histone-binding protein RBBP4	Histone-binding protein RBBP4 OS=Homo sapiens OX=9606 GN=RBBP4 PE=1 SV=3	No	Yes	0	1	47.655	425	4.0239
Q13123	IK	Protein Red	Protein Red OS=Homo sapiens OX=9606 GN=IK PE=1 SV=3	No	Yes	0	1	65.601	557	1.6321
Q13243	SRSF5	Serine/arginine-rich splicing factor 5	Serine/arginine-rich splicing factor 5 OS=Homo sapiens OX=9606 GN=SRSF5 PE=1 SV=1	No	Yes	0	1	31.263	272	14.335
Q14558	PRPSAP1	Phosphoribosyl pyrophosphate synthase-associated protein 1	Phosphoribosyl pyrophosphate synthase-associated protein 1 OS=Homo sapiens OX=9606 GN=PRPSAP1 PE=1 SV=2	No	Yes	0	1	39.393	356	1.9759
Q14692	BMS1	Ribosome biogenesis protein BMS1 homolog	Ribosome biogenesis protein BMS1 homolog OS=Homo sapiens OX=9606 GN=BMS1 PE=1 SV=1	No	Yes	0	1	145.81	1282	10.644
Q14974	KPNB1	Importin subunit beta-1	Importin subunit beta-1 OS=Homo sapiens OX=9606 GN=KPNB1 PE=1 SV=2	No	Yes	0	1	97.169	876	1.3727
Q16543	CDC37	Hsp90 co-chaperone Cdc37	Hsp90 co-chaperone Cdc37 OS=Homo sapiens OX=9606 GN=CDC37 PE=1 SV=1	No	Yes	0	1	44.468	378	2.5983
Q3ZCM7	TUBB8	Tubulin beta-8 chain	Tubulin beta-8 chain OS=Homo sapiens OX=9606 GN=TUBB8 PE=1 SV=2	No	Yes	0	1	49.775	444	67.384
Q4G0S4	CYP27C1	Cytochrome P450 27C1	Cytochrome P450 27C1 OS=Homo sapiens OX=9606 GN=CYP27C1 PE=1 SV=3	No	Yes	0	1	60.92	542	1.2945
Q5JY65	CRNKL1	Crooked neck-like protein 1	Crooked neck-like protein 1 OS=Homo sapiens OX=9606 GN=CRNKL1 PE=1 SV=1	No	Yes	0	1	99.172	836	6.0584
Q5T2N8	ATAD3C	ATPase family AAA domain-containing protein 3C	ATPase family AAA domain-containing protein 3C OS=Homo sapiens OX=9606 GN=ATAD3C PE=2 SV=2	No	Yes	0	1	46.379	411	2.9022
Q5T6W2	HNRNPK		Heterogeneous nuclear ribonucleoprotein K (Fragment) OS=Homo sapiens OX=9606 GN=HNRNPK PE=1 SV=1	No	Yes	0	1	41.807	379	-2
Q5TAP6	UTP14C	U3 small nucleolar RNA-associated protein 14 homolog C	U3 small nucleolar RNA-associated protein 14 homolog C OS=Homo sapiens OX=9606 GN=UTP14C PE=1 SV=1	No	Yes	0	1	87.187	766	13.296
Q6DKI1	RPL7L1	60S ribosomal protein L7-like 1	60S ribosomal protein L7-like 1 OS=Homo sapiens OX=9606 GN=RPL7L1 PE=1 SV=2	No	Yes	0	1	29.669	255	1.6198
Q6ZR52	ZNF493	Zinc finger protein 493	Zinc finger protein 493 OS=Homo sapiens OX=9606 GN=ZNF493 PE=1 SV=3	No	Yes	0	1	75.341	646	-2
Q70UQ0	IKBIP	Inhibitor of nuclear factor kappa-B kinase-interacting protein	Inhibitor of nuclear factor kappa-B kinase-interacting protein OS=Homo sapiens OX=9606 GN=IKBIP PE=1 SV=1	No	Yes	0	1	39.309	350	3.6764
Q71U36	TUBA1A	Tubulin alpha-1A chain	Tubulin alpha-1A chain OS=Homo sapiens OX=9606 GN=TUBA1A PE=1 SV=1	No	Yes	0	1	50.135	451	323.31
Q8IY81	FTSJ3	pre-rRNA processing protein FTSJ3	pre-rRNA 2-O-ribose RNA methyltransferase FTSJ3 OS=Homo sapiens OX=9606 GN=FTSJ3 PE=1 SV=2	No	Yes	0	1	96.557	847	4.6543
Q8NBS9	TXNDC5	Thioredoxin domain-containing protein 5	Thioredoxin domain-containing protein 5 OS=Homo sapiens OX=9606 GN=TXNDC5 PE=1 SV=2	No	Yes	0	1	47.628	432	5.1409
Q99459	CDC5L	Cell division cycle 5-like protein	Cell division cycle 5-like protein OS=Homo sapiens OX=9606 GN=CDC5L PE=1 SV=2	No	Yes	0	1	92.25	802	2.7926
Q9BZE4	GTPBP4	Nucleolar GTP-binding protein 1	GTP-binding protein 4 OS=Homo sapiens OX=9606 GN=GTPBP4 PE=1 SV=3	No	Yes	0	1	73.964	634	4.0354
Q9H0S4	DDX47	Probable ATP-dependent RNA helicase DDX47	Probable ATP-dependent RNA helicase DDX47 OS=Homo sapiens OX=9606 GN=DDX47 PE=1 SV=1	No	Yes	0	1	50.646	455	3.9449
Q9H307	PNN	Pinin	Pinin OS=Homo sapiens OX=9606 GN=PNN PE=1 SV=5	No	Yes	0	1	81.627	717	2.8801
Q9H9V9	JMJD4	JmjC domain-containing protein 4	2-oxoglutarate and iron-dependent oxygenase JMJD4 OS=Homo sapiens OX=9606 GN=JMJD4 PE=1 SV=2	No	Yes	0	1	52.493	463	1.7272
Q9NQZ2	UTP3	Something about silencing protein 10	Something about silencing protein 10 OS=Homo sapiens OX=9606 GN=UTP3 PE=1 SV=1	No	Yes	0	1	54.557	479	1.5935
Q9NRX1	PNO1	RNA-binding protein PNO1	RNA-binding protein PNO1 OS=Homo sapiens OX=9606 GN=PNO1 PE=1 SV=1	No	Yes	0	1	27.924	252	6.1859
Q9NTZ6	RBM12	RNA-binding protein 12	RNA-binding protein 12 OS=Homo sapiens OX=9606 GN=RBM12 PE=1 SV=1	No	Yes	0	1	97.394	932	2.7869
Q9NWS0	PIH1D1	PIH1 domain-containing protein 1	PIH1 domain-containing protein 1 OS=Homo sapiens OX=9606 GN=PIH1D1 PE=1 SV=1	No	Yes	0	1	32.363	290	2.8154
Q9NWT1	PAK1IP1	p21-activated protein kinase-interacting protein 1	p21-activated protein kinase-interacting protein 1 OS=Homo sapiens OX=9606 GN=PAK1IP1 PE=1 SV=2	No	Yes	0	1	43.963	392	2.5931
Q9NY12	GAR1	H/ACA ribonucleoprotein complex subunit 1	H/ACA ribonucleoprotein complex subunit 1 OS=Homo sapiens OX=9606 GN=GAR1 PE=1 SV=1	No	Yes	0	1	22.348	217	3.4293
Q9P287	BCCIP	BRCA2 and CDKN1A-interacting protein	BRCA2 and CDKN1A-interacting protein OS=Homo sapiens OX=9606 GN=BCCIP PE=1 SV=1	No	Yes	0	1	35.979	314	44.718
Q9UER7	DAXX	Death domain-associated protein 6	Death domain-associated protein 6 OS=Homo sapiens OX=9606 GN=DAXX PE=1 SV=2	No	Yes	0	1	81.372	740	2.371
Q9UHB9	SRP68	Signal recognition particle subunit SRP68	Signal recognition particle subunit SRP68 OS=Homo sapiens OX=9606 GN=SRP68 PE=1 SV=2	No	Yes	0	1	70.729	627	1.3961
Q9UIG0	BAZ1B	Tyrosine-protein kinase BAZ1B	Tyrosine-protein kinase BAZ1B OS=Homo sapiens OX=9606 GN=BAZ1B PE=1 SV=2	No	Yes	0	1	170.9	1483	1.6044
Q9UKD2	MRTO4	mRNA turnover protein 4 homolog	mRNA turnover protein 4 homolog OS=Homo sapiens OX=9606 GN=MRTO4 PE=1 SV=2	No	Yes	0	1	27.56	239	17.235
Q9Y4E8	USP15	Ubiquitin carboxyl-terminal hydrolase 15	Ubiquitin carboxyl-terminal hydrolase 15 OS=Homo sapiens OX=9606 GN=USP15 PE=1 SV=3	No	Yes	0	1	112.42	981	2.4335
Q9Y5M8	SRPRB	Signal recognition particle receptor subunit beta	Signal recognition particle receptor subunit beta OS=Homo sapiens OX=9606 GN=SRPRB PE=1 SV=3	No	Yes	0	1	29.702	271	1.8096
Q9Y617	PSAT1	Phosphoserine aminotransferase	Phosphoserine aminotransferase OS=Homo sapiens OX=9606 GN=PSAT1 PE=1 SV=2	No	Yes	0	1	40.422	370	1.6056
A0A8I5KWD3	AP2M1	AP-2 complex subunit mu	AP-2 complex subunit mu OS=Homo sapiens OX=9606 GN=AP2M1 PE=4 SV=1	Yes	Yes	1	1	41.604	364	9.5895
A0A1B0GTF8	EPB41L3	Band 4.1-like protein 3	Band 4.1-like protein 3 OS=Homo sapiens OX=9606 GN=EPB41L3 PE=1 SV=1	Yes	Yes	1	1	65.605	571	3.7563
A0A0A0MTS7	TTN		Titin OS=Homo sapiens OX=9606 GN=TTN PE=1 SV=1	Yes	Yes	1	1	3994.6	35991	1.2377
A0A0C4DGK3	SYNE2	Nesprin-2	Nesprin-2 OS=Homo sapiens OX=9606 GN=SYNE2 PE=1 SV=1	Yes	Yes	1	1	408.72	3541	1.376
A0A0G2JIW1	HSPA1B	Heat shock 70 kDa protein 1B	Heat shock 70 kDa protein 1B OS=Homo sapiens OX=9606 GN=HSPA1B PE=1 SV=1	Yes	Yes	1	1	70.108	642	35.178
A0A0J9YW13	RBM8A	RNA-binding protein 8A	RNA-binding protein 8A (Fragment) OS=Homo sapiens OX=9606 PE=1 SV=1	Yes	Yes	1	1	12.21	106	2.0722
H0Y8D1	PRSS1	Putative trypsin-6	Serine protease 1 (Fragment) OS=Homo sapiens OX=9606 GN=PRSS1 PE=1 SV=1	Yes	Yes	1	1	15.421	142	3.1436
A0A0U1RQV3	EFEMP1	EGF-containing fibulin-like extracellular matrix protein 1	EGF-containing fibulin-like extracellular matrix protein 1 (Fragment) OS=Homo sapiens OX=9606 GN=EFEMP1 PE=1 SV=1	Yes	Yes	1	1	31.646	280	1.7764
A0A1W2PQI7	RTTN	Rotatin	Rotatin OS=Homo sapiens OX=9606 GN=RTTN PE=1 SV=1	Yes	Yes	1	1	77.601	690	2.0287
D6RDJ3	POLR1C	DNA-directed RNA polymerases I and III subunit RPAC1	DNA-directed RNA polymerases I and III subunit RPAC1 (Fragment) OS=Homo sapiens OX=9606 GN=POLR1C PE=1 SV=1	Yes	Yes	1	1	14.205	124	1.9361
A0A2R8Y851	RPS29	40S ribosomal protein S29	40S ribosomal protein S29 OS=Homo sapiens OX=9606 GN=RPS29 PE=1 SV=1	Yes	Yes	1	1	10.256	87	6.5617
A0A2R8YD45	TPP1	Tripeptidyl-peptidase 1	Tripeptidyl-peptidase 1 OS=Homo sapiens OX=9606 GN=TPP1 PE=1 SV=1	Yes	Yes	1	1	54.262	500	2.8146
A8MW50	LDHB	L-lactate dehydrogenase	L-lactate dehydrogenase (Fragment) OS=Homo sapiens OX=9606 GN=LDHB PE=1 SV=1	Yes	Yes	1	1	25.218	232	3.4684
A0A3B3ITT5	RPL29	60S ribosomal protein L29	60S ribosomal protein L29 OS=Homo sapiens OX=9606 GN=RPL29 PE=1 SV=1	Yes	Yes	1	1	18.512	167	10.207
A0A8I5KT86	ATP5L	ATP synthase subunit g, mitochondrial	ATP synthase subunit g, mitochondrial OS=Homo sapiens OX=9606 GN=ATP5MG PE=4 SV=1	Yes	Yes	1	1	8.2786	75	1.9014
P62136	PPP1CA	Serine/threonine-protein phosphatase PP1-alpha catalytic subunit	Serine/threonine-protein phosphatase PP1-alpha catalytic subunit OS=Homo sapiens OX=9606 GN=PPP1CA PE=1 SV=1	Yes	Yes	1	1	37.512	330	1.3086
K7EQG1	QPCTL	Glutaminyl-peptide cyclotransferase-like protein	Glutaminyl-peptide cyclotransferase OS=Homo sapiens OX=9606 GN=QPCTL PE=1 SV=1	Yes	Yes	1	1	13.98	121	1.3194
P27824	CANX	Calnexin	Calnexin OS=Homo sapiens OX=9606 GN=CANX PE=1 SV=2	Yes	Yes	1	1	67.567	592	2.5413
A0A7P0Z497	PPIB	Peptidyl-prolyl cis-trans isomerase B	Peptidyl-prolyl cis-trans isomerase OS=Homo sapiens OX=9606 GN=PPIB PE=1 SV=1	Yes	Yes	1	1	20.21	181	3.492
A0A8I5KRX4	EXOSC8	Exosome complex component RRP43	Exosome complex component RRP43 OS=Homo sapiens OX=9606 GN=EXOSC8 PE=4 SV=1	Yes	Yes	1	1	11.508	105	1.5209
H0YEY4	NUDT5	ADP-sugar pyrophosphatase	ADP-sugar pyrophosphatase (Fragment) OS=Homo sapiens OX=9606 GN=NUDT5 PE=1 SV=1	Yes	Yes	1	1	14.901	137	1.734
B0QZ43	ERLIN1	Erlin-2	Erlin-1 (Fragment) OS=Homo sapiens OX=9606 GN=ERLIN1 PE=1 SV=1	Yes	Yes	1	1	31.077	275	2.7417
B4E127	TDG	G/T mismatch-specific thymine DNA glycosylase	G/T mismatch-specific thymine DNA glycosylase OS=Homo sapiens OX=9606 GN=TDG PE=1 SV=1	Yes	Yes	1	1	30.151	267	1.2562
B6SEH8	ERVV-1	Endogenous retrovirus group V member 1 Env polyprotein	Endogenous retrovirus group V member 1 Env polyprotein OS=Homo sapiens OX=9606 GN=ERVV-1 PE=2 SV=1	Yes	Yes	1	1	52.557	477	-2
B9A062	MTHFD2	Bifunctional methylenetetrahydrofolate dehydrogenase/cyclohydrolase, mitochondrial	Bifunctional methylenetetrahydrofolate dehydrogenase/cyclohydrolase, mitochondrial OS=Homo sapiens OX=9606 GN=MTHFD2 PE=1 SV=1	Yes	Yes	1	1	23.867	222	1.6532
C9IZK7	WDR43	WD repeat-containing protein 43	WD repeat-containing protein 43 (Fragment) OS=Homo sapiens OX=9606 GN=WDR43 PE=1 SV=1	Yes	Yes	1	1	20.925	187	1.406
C9JA28	SSR3	Translocon-associated protein subunit gamma	Translocon-associated protein subunit gamma OS=Homo sapiens OX=9606 GN=SSR3 PE=1 SV=1	Yes	Yes	1	1	20.161	174	2.4558
C9JRZ8	AKR1B15	Aldo-keto reductase family 1 member B15	Aldo-keto reductase family 1 member B15 OS=Homo sapiens OX=9606 GN=AKR1B15 PE=1 SV=2	Yes	Yes	1	1	36.537	316	3.9556
D6RBW1	EIF4E	Eukaryotic translation initiation factor 4E	Eukaryotic translation initiation factor 4E OS=Homo sapiens OX=9606 GN=EIF4E PE=1 SV=1	Yes	Yes	1	1	28.512	245	1.9714
E5RJZ5	CLU	Clusterin	Clusterin (Fragment) OS=Homo sapiens OX=9606 GN=CLU PE=1 SV=1	Yes	Yes	1	1	15.777	139	25.973
E7EQG2	EIF4A2	Eukaryotic initiation factor 4A-II	RNA helicase OS=Homo sapiens OX=9606 GN=EIF4A2 PE=1 SV=1	Yes	Yes	1	1	41.29	362	2.0947
G3V2P7	KLC1	Kinesin light chain 1	Kinesin light chain 1 (Fragment) OS=Homo sapiens OX=9606 GN=KLC1 PE=1 SV=1	Yes	Yes	1	1	17.534	150	2.8178
E9PIF4	NEU1	Sialidase-1	Exo-alpha-sialidase OS=Homo sapiens OX=9606 GN=NEU1 PE=1 SV=1	Yes	Yes	1	1	29	267	2.7612
E9PNW8	FAR1	Fatty acyl-CoA reductase 1	Fatty acyl-CoA reductase (Fragment) OS=Homo sapiens OX=9606 GN=FAR1 PE=1 SV=1	Yes	Yes	1	1	37.481	335	1.6111
E9PRR7	FRG1	Protein FRG1	Protein FRG1 (Fragment) OS=Homo sapiens OX=9606 GN=FRG1 PE=1 SV=1	Yes	Yes	1	1	12.516	116	1.4956
F2Z393	TALDO1	Transaldolase	Transaldolase OS=Homo sapiens OX=9606 GN=TALDO1 PE=1 SV=1	Yes	Yes	1	1	35.328	318	1.8349
F5GYN4	OTUB1	Ubiquitin thioesterase OTUB1	Ubiquitinyl hydrolase 1 OS=Homo sapiens OX=9606 GN=OTUB1 PE=1 SV=1	Yes	Yes	1	1	28.05	241	4.0208
F8VS07	LIMA1	LIM domain and actin-binding protein 1	LIM domain and actin-binding protein 1 OS=Homo sapiens OX=9606 GN=LIMA1 PE=1 SV=1	Yes	Yes	1	1	51.09	456	3.5754
F8VYE8	PPP1CC	Serine/threonine-protein phosphatase	Serine/threonine-protein phosphatase OS=Homo sapiens OX=9606 GN=PPP1CC PE=1 SV=1	Yes	Yes	1	1	34.95	304	17.43
H0Y6C0	WDR35	WD repeat-containing protein 35	WD repeat-containing protein 35 (Fragment) OS=Homo sapiens OX=9606 GN=WDR35 PE=1 SV=1	Yes	Yes	1	1	46.794	406	1.9299
G3V4C1	HNRNPC		Heterogeneous nuclear ribonucleoproteins C1/C2 OS=Homo sapiens OX=9606 GN=HNRNPC PE=1 SV=1	Yes	Yes	1	1	32.238	292	220.91
H3BLU7	AKR7A2	Aflatoxin B1 aldehyde reductase member 2	Aflatoxin B1 aldehyde reductase member 2 (Fragment) OS=Homo sapiens OX=9606 GN=AKR7A2 PE=1 SV=1	Yes	Yes	1	1	34.684	314	1.3596
H3BV80	RNPS1	RNA-binding protein with serine-rich domain 1	RNA-binding protein with serine-rich domain 1 OS=Homo sapiens OX=9606 GN=RNPS1 PE=1 SV=2	Yes	Yes	1	1	24.561	211	4.7208
H7C5D5	PCOLCE2	Procollagen C-endopeptidase enhancer 2	Procollagen C-endopeptidase enhancer 2 (Fragment) OS=Homo sapiens OX=9606 GN=PCOLCE2 PE=1 SV=1	Yes	Yes	1	1	15.357	140	1.411
K7EKP8	ACOT7	Cytosolic acyl coenzyme A thioester hydrolase	Cytosolic acyl coenzyme A thioester hydrolase (Fragment) OS=Homo sapiens OX=9606 GN=ACOT7 PE=1 SV=8	Yes	Yes	1	1	30.792	279	1.6651
K7EMS3	KRT19		Keratin, type I cytoskeletal 19 (Fragment) OS=Homo sapiens OX=9606 GN=KRT19 PE=1 SV=1	Yes	Yes	1	1	20.186	181	-2
K7EMT0	SF3A2	Splicing factor 3A subunit 2	Splicing factor 3A subunit 2 (Fragment) OS=Homo sapiens OX=9606 GN=SF3A2 PE=1 SV=2	Yes	Yes	1	1	15.224	135	2.1823
K7ERT7	VAT1	Synaptic vesicle membrane protein VAT-1 homolog	Synaptic vesicle membrane protein VAT-1 homolog (Fragment) OS=Homo sapiens OX=9606 GN=VAT1 PE=1 SV=1	Yes	Yes	1	1	15.059	146	1.6722
O00231	PSMD11	26S proteasome non-ATPase regulatory subunit 11	26S proteasome non-ATPase regulatory subunit 11 OS=Homo sapiens OX=9606 GN=PSMD11 PE=1 SV=3	Yes	Yes	1	1	47.463	422	1.9656
O00566	MPHOSPH10	U3 small nucleolar ribonucleoprotein protein MPP10	U3 small nucleolar ribonucleoprotein protein MPP10 OS=Homo sapiens OX=9606 GN=MPHOSPH10 PE=1 SV=2	Yes	Yes	1	1	78.863	681	4.6319
O14949	UQCRQ	Cytochrome b-c1 complex subunit 8	Cytochrome b-c1 complex subunit 8 OS=Homo sapiens OX=9606 GN=UQCRQ PE=1 SV=4	Yes	Yes	1	1	9.9062	82	1.6745
O43290	SART1	U4/U6.U5 tri-snRNP-associated protein 1	U4/U6.U5 tri-snRNP-associated protein 1 OS=Homo sapiens OX=9606 GN=SART1 PE=1 SV=1	Yes	Yes	1	1	90.254	800	1.3492
P04844	RPN2	Dolichyl-diphosphooligosaccharide--protein glycosyltransferase subunit 2	Dolichyl-diphosphooligosaccharide--protein glycosyltransferase subunit 2 OS=Homo sapiens OX=9606 GN=RPN2 PE=1 SV=3	Yes	Yes	1	1	69.283	631	14.889
P09104	ENO2	Gamma-enolase	Gamma-enolase OS=Homo sapiens OX=9606 GN=ENO2 PE=1 SV=3	Yes	Yes	1	1	47.268	434	1.2561
P09972	ALDOC	Fructose-bisphosphate aldolase C	Fructose-bisphosphate aldolase C OS=Homo sapiens OX=9606 GN=ALDOC PE=1 SV=2	Yes	Yes	1	1	39.455	364	3.7891
P0DOY3	IGLL5	Ig lambda-1 chain C regions	Immunoglobulin lambda constant 3 OS=Homo sapiens OX=9606 GN=IGLC3 PE=1 SV=1	Yes	Yes	1	1	11.265	106	1.5759
P11216	PYGB	Glycogen phosphorylase, brain form	Glycogen phosphorylase, brain form OS=Homo sapiens OX=9606 GN=PYGB PE=1 SV=5	Yes	Yes	1	1	96.695	843	9.9006
P13489	RNH1	Ribonuclease inhibitor	Ribonuclease inhibitor OS=Homo sapiens OX=9606 GN=RNH1 PE=1 SV=2	Yes	Yes	1	1	49.973	461	6.2506
P15531	NME1	Nucleoside diphosphate kinase A	Nucleoside diphosphate kinase A OS=Homo sapiens OX=9606 GN=NME1 PE=1 SV=1	Yes	Yes	1	1	17.149	152	1.9472
P17066	HSPA6	Heat shock 70 kDa protein 6	Heat shock 70 kDa protein 6 OS=Homo sapiens OX=9606 GN=HSPA6 PE=1 SV=2	Yes	Yes	1	1	71.027	643	19.064
P17858	PFKL	ATP-dependent 6-phosphofructokinase, liver type	ATP-dependent 6-phosphofructokinase, liver type OS=Homo sapiens OX=9606 GN=PFKL PE=1 SV=6	Yes	Yes	1	1	85.018	780	4.4345
P23246	SFPQ	Splicing factor, proline- and glutamine-rich	Splicing factor, proline- and glutamine-rich OS=Homo sapiens OX=9606 GN=SFPQ PE=1 SV=2	Yes	Yes	1	1	76.149	707	4.8217
Q5QNZ2	ATP5F1	ATP synthase F(0) complex subunit B1, mitochondrial	ATP synthase subunit b OS=Homo sapiens OX=9606 GN=ATP5PB PE=1 SV=1	Yes	Yes	1	1	22.275	195	4.173
P27694	RPA1	Replication protein A 70 kDa DNA-binding subunit	Replication protein A 70 kDa DNA-binding subunit OS=Homo sapiens OX=9606 GN=RPA1 PE=1 SV=2	Yes	Yes	1	1	68.137	616	4.259
P29401	TKT	Transketolase	Transketolase OS=Homo sapiens OX=9606 GN=TKT PE=1 SV=3	Yes	Yes	1	1	67.877	623	3.4432
P30049	ATP5D	ATP synthase subunit delta, mitochondrial	ATP synthase subunit delta, mitochondrial OS=Homo sapiens OX=9606 GN=ATP5F1D PE=1 SV=2	Yes	Yes	1	1	17.49	168	1.966
P38606	ATP6V1A	V-type proton ATPase catalytic subunit A	V-type proton ATPase catalytic subunit A OS=Homo sapiens OX=9606 GN=ATP6V1A PE=1 SV=2	Yes	Yes	1	1	68.303	617	3.1382
P42677	RPS27	40S ribosomal protein S27	40S ribosomal protein S27 OS=Homo sapiens OX=9606 GN=RPS27 PE=1 SV=3	Yes	Yes	1	1	9.461	84	14.403
P49207	RPL34	60S ribosomal protein L34	60S ribosomal protein L34 OS=Homo sapiens OX=9606 GN=RPL34 PE=1 SV=3	Yes	Yes	1	1	13.293	117	5.4815
Q5T5C7	SARS	Serine--tRNA ligase, cytoplasmic	Serine--tRNA ligase OS=Homo sapiens OX=9606 GN=SARS1 PE=1 SV=1	Yes	Yes	1	1	61.312	536	3.71
P49755	TMED10	Transmembrane emp24 domain-containing protein 10	Transmembrane emp24 domain-containing protein 10 OS=Homo sapiens OX=9606 GN=TMED10 PE=1 SV=2	Yes	Yes	1	1	24.976	219	3.0739
P56537	EIF6	Eukaryotic translation initiation factor 6	Eukaryotic translation initiation factor 6 OS=Homo sapiens OX=9606 GN=EIF6 PE=1 SV=1	Yes	Yes	1	1	26.599	245	8.9416
P60953	CDC42	Cell division control protein 42 homolog	Cell division control protein 42 homolog OS=Homo sapiens OX=9606 GN=CDC42 PE=1 SV=2	Yes	Yes	1	1	21.258	191	2.3204
P61009	SPCS3	Signal peptidase complex subunit 3	Signal peptidase complex subunit 3 OS=Homo sapiens OX=9606 GN=SPCS3 PE=1 SV=1	Yes	Yes	1	1	20.313	180	1.2555
P61254	RPL26	60S ribosomal protein L26	60S ribosomal protein L26 OS=Homo sapiens OX=9606 GN=RPL26 PE=1 SV=1	Yes	Yes	1	1	17.258	145	36.421
P61586	RHOA	Transforming protein RhoA	Transforming protein RhoA OS=Homo sapiens OX=9606 GN=RHOA PE=1 SV=1	Yes	Yes	1	1	21.768	193	5.9866
P62306	SNRPF	Small nuclear ribonucleoprotein F	Small nuclear ribonucleoprotein F OS=Homo sapiens OX=9606 GN=SNRPF PE=1 SV=1	Yes	Yes	1	1	9.7251	86	2.1156
Q59GN2	RPL39P5	Putative 60S ribosomal protein L39-like 5	Putative 60S ribosomal protein L39-like 5 OS=Homo sapiens OX=9606 GN=RPL39P5 PE=5 SV=2	Yes	Yes	1	1	6.3225	51	5.3372
P78539	SRPX	Sushi repeat-containing protein SRPX	Sushi repeat-containing protein SRPX OS=Homo sapiens OX=9606 GN=SRPX PE=1 SV=1	Yes	Yes	1	1	51.571	464	2.7704
Q02413	DSG1	Desmoglein-1	Desmoglein-1 OS=Homo sapiens OX=9606 GN=DSG1 PE=1 SV=2	Yes	Yes	1	1	113.75	1049	6.997
Q04917	YWHAH	14-3-3 protein eta	14-3-3 protein eta OS=Homo sapiens OX=9606 GN=YWHAH PE=1 SV=4	Yes	Yes	1	1	28.218	246	1.5605
Q15029	EFTUD2	116 kDa U5 small nuclear ribonucleoprotein component	116 kDa U5 small nuclear ribonucleoprotein component OS=Homo sapiens OX=9606 GN=EFTUD2 PE=1 SV=1	Yes	Yes	1	1	109.43	972	1.3311
Q15427	SF3B4	Splicing factor 3B subunit 4	Splicing factor 3B subunit 4 OS=Homo sapiens OX=9606 GN=SF3B4 PE=1 SV=1	Yes	Yes	1	1	44.385	424	2.4578
Q2M3G0	ABCB5	ATP-binding cassette sub-family B member 5	ATP-binding cassette sub-family B member 5 OS=Homo sapiens OX=9606 GN=ABCB5 PE=1 SV=4	Yes	Yes	1	1	138.64	1257	3.678
Q5TBR0	NANS	Sialic acid synthase	Sialic acid synthase (Fragment) OS=Homo sapiens OX=9606 GN=NANS PE=1 SV=1	Yes	Yes	1	1	12.398	115	2.288
Q6V1P9	DCHS2	Protocadherin-23	Protocadherin-23 OS=Homo sapiens OX=9606 GN=DCHS2 PE=2 SV=2	Yes	Yes	1	1	370.22	3371	1.6913
Q76M96	CCDC80	Coiled-coil domain-containing protein 80	Coiled-coil domain-containing protein 80 OS=Homo sapiens OX=9606 GN=CCDC80 PE=1 SV=1	Yes	Yes	1	1	108.17	950	2.1098
Q7KZN9	COX15	Cytochrome c oxidase assembly protein COX15 homolog	Cytochrome c oxidase assembly protein COX15 homolog OS=Homo sapiens OX=9606 GN=COX15 PE=1 SV=1	Yes	Yes	1	1	46.03	410	1.7677
Q8IV04	TBC1D10C	Carabin	Carabin OS=Homo sapiens OX=9606 GN=TBC1D10C PE=1 SV=1	Yes	Yes	1	1	49.712	446	1.6095
Q8IX12	CCAR1	Cell division cycle and apoptosis regulator protein 1	Cell division cycle and apoptosis regulator protein 1 OS=Homo sapiens OX=9606 GN=CCAR1 PE=1 SV=2	Yes	Yes	1	1	132.82	1150	3.3059
Q92626	PXDN	Peroxidasin homolog	Peroxidasin homolog OS=Homo sapiens OX=9606 GN=PXDN PE=1 SV=2	Yes	Yes	1	1	165.27	1479	4.6322
Q92769	HDAC2	Histone deacetylase 2	Histone deacetylase 2 OS=Homo sapiens OX=9606 GN=HDAC2 PE=1 SV=2	Yes	Yes	1	1	55.364	488	2.7998
Q96CS3	FAF2	FAS-associated factor 2	FAS-associated factor 2 OS=Homo sapiens OX=9606 GN=FAF2 PE=1 SV=2	Yes	Yes	1	1	52.623	445	2.178
Q96L12	CALR3	Calreticulin-3	Calreticulin-3 OS=Homo sapiens OX=9606 GN=CALR3 PE=1 SV=2	Yes	Yes	1	1	44.995	384	12.103
Q96M95	CCDC42	Coiled-coil domain-containing protein 42A	Coiled-coil domain-containing protein 42 OS=Homo sapiens OX=9606 GN=CCDC42 PE=1 SV=2	Yes	Yes	1	1	38.019	316	1.6504
Q9HC36	RNMTL1	rRNA methyltransferase 3, mitochondrial	rRNA methyltransferase 3, mitochondrial OS=Homo sapiens OX=9606 GN=MRM3 PE=1 SV=2	Yes	Yes	1	1	47.019	420	7.0428
Q9NQ29	LUC7L	Putative RNA-binding protein Luc7-like 1	Putative RNA-binding protein Luc7-like 1 OS=Homo sapiens OX=9606 GN=LUC7L PE=1 SV=1	Yes	Yes	1	1	43.727	371	6.3492
Q9ULV4	CORO1C	Coronin-1C	Coronin-1C OS=Homo sapiens OX=9606 GN=CORO1C PE=1 SV=1	Yes	Yes	1	1	53.248	474	5.0688
Q9Y697	NFS1	Cysteine desulfurase, mitochondrial	Cysteine desulfurase, mitochondrial OS=Homo sapiens OX=9606 GN=NFS1 PE=1 SV=3	Yes	Yes	1	1	50.195	457	4.0319
A0A804HIB9	RAB18	Ras-related protein Rab-18	Ras-related protein Rab-18 OS=Homo sapiens OX=9606 GN=RAB18 PE=1 SV=1	Yes	Yes	2	1	14.84	132	2.0274
A6NJ78	METTL15	Probable methyltransferase-like protein 15	12S rRNA N4-methylcytidine (m4C) methyltransferase OS=Homo sapiens OX=9606 GN=METTL15 PE=1 SV=1	Yes	Yes	2	1	46.121	407	3.5689
O15041	SEMA3E	Semaphorin-3E	Semaphorin-3E OS=Homo sapiens OX=9606 GN=SEMA3E PE=1 SV=1	Yes	Yes	2	1	89.227	775	4.5575
O60245	PCDH7	Protocadherin-7	Protocadherin-7 OS=Homo sapiens OX=9606 GN=PCDH7 PE=1 SV=2	Yes	Yes	2	1	116.07	1069	3.3024
P15121	AKR1B1	Aldose reductase	Aldo-keto reductase family 1 member B1 OS=Homo sapiens OX=9606 GN=AKR1B1 PE=1 SV=3	Yes	Yes	2	1	35.853	316	12.052
P53985	SLC16A1	Monocarboxylate transporter 1	Monocarboxylate transporter 1 OS=Homo sapiens OX=9606 GN=SLC16A1 PE=1 SV=3	Yes	Yes	2	1	53.944	500	4.3783
Q96TA2	YME1L1	ATP-dependent zinc metalloprotease YME1L1	ATP-dependent zinc metalloprotease YME1L1 OS=Homo sapiens OX=9606 GN=YME1L1 PE=1 SV=2	Yes	Yes	2	1	86.454	773	6.5946
Q9Y678	COPG1	Coatomer subunit gamma-1	Coatomer subunit gamma-1 OS=Homo sapiens OX=9606 GN=COPG1 PE=1 SV=1	Yes	Yes	2	1	97.717	874	2.7465
O75947	ATP5H	ATP synthase subunit d, mitochondrial	ATP synthase subunit d, mitochondrial OS=Homo sapiens OX=9606 GN=ATP5PD PE=1 SV=3	Yes	Yes	3	1	18.491	161	4.5643
P08574	CYC1	Cytochrome c1, heme protein, mitochondrial	Cytochrome c1, heme protein, mitochondrial OS=Homo sapiens OX=9606 GN=CYC1 PE=1 SV=3	Yes	Yes	3	1	35.422	325	9.703
Q04837	SSBP1	Single-stranded DNA-binding protein, mitochondrial	Single-stranded DNA-binding protein, mitochondrial OS=Homo sapiens OX=9606 GN=SSBP1 PE=1 SV=1	Yes	Yes	3	1	17.259	148	6.4829
F5H0D2	CORO1B	Coronin	Coronin (Fragment) OS=Homo sapiens OX=9606 GN=CORO1B PE=1 SV=2	No	Yes	0	2	15.283	139	1.5261
V9GYP5	EMG1	Ribosomal RNA small subunit methyltransferase NEP1	Ribosomal RNA small subunit methyltransferase NEP1 (Fragment) OS=Homo sapiens OX=9606 GN=EMG1 PE=1 SV=2	No	Yes	0	2	23.79	217	5.7028
B7Z8W6	NAMPT	Nicotinamide phosphoribosyltransferase	Nicotinamide phosphoribosyltransferase OS=Homo sapiens OX=9606 GN=NAMPT PE=1 SV=1	No	Yes	0	2	26.807	241	2.9801
A0A7I2V500	CSNK2B-LY6G5B-562	Casein kinase II subunit beta	Casein kinase II subunit beta OS=Homo sapiens OX=9606 GN=CSNK2B PE=1 SV=1	No	Yes	0	2	11.251	98	5.2676
A0A0U1RRH9	SEPT7	Septin-7	Septin-7 (Fragment) OS=Homo sapiens OX=9606 GN=SEPTIN7 PE=1 SV=1	No	Yes	0	2	16.464	147	1.7923
F8W787	CTSD	Cathepsin D	Cathepsin D OS=Homo sapiens OX=9606 GN=CTSD PE=1 SV=2	No	Yes	0	2	40.783	377	3.3582
A0A2R8YDT1	GLUL	Glutamine synthetase	Glutamine synthetase OS=Homo sapiens OX=9606 GN=GLUL PE=1 SV=1	No	Yes	0	2	57.174	507	1.8561
C9J3L8	SSR1	Translocon-associated protein subunit alpha	Translocon-associated protein subunit alpha OS=Homo sapiens OX=9606 GN=SSR1 PE=1 SV=1	No	Yes	0	2	29.573	265	12.974
A0A6Q8PGW4	GARS	Glycine--tRNA ligase	Glycine--tRNA ligase OS=Homo sapiens OX=9606 GN=GARS1 PE=1 SV=1	No	Yes	0	2	69.931	616	2.5428
O43707	ACTN4	Alpha-actinin-4	Alpha-actinin-4 OS=Homo sapiens OX=9606 GN=ACTN4 PE=1 SV=2	No	Yes	0	2	104.85	911	2.0667
A0A7I2V539	NMT1	Glycylpeptide N-tetradecanoyltransferase 1	Glycylpeptide N-tetradecanoyltransferase OS=Homo sapiens OX=9606 GN=NMT1 PE=1 SV=1	No	Yes	0	2	56.568	494	9.531
A0A8I5KPP9	AP2A2	AP-2 complex subunit alpha-2	AP-2 complex subunit alpha-2 OS=Homo sapiens OX=9606 GN=AP2A2 PE=4 SV=1	No	Yes	0	2	72.998	655	15.293
A0A8I5KSP1	LARP1	La-related protein 1	La-related protein 1 OS=Homo sapiens OX=9606 GN=LARP1 PE=4 SV=1	No	Yes	0	2	99.122	858	5.8295
P42696	RBM34	RNA-binding protein 34	RNA-binding protein 34 OS=Homo sapiens OX=9606 GN=RBM34 PE=1 SV=2	No	Yes	0	2	48.564	430	5.6733
B1AHB1	MCM5	DNA helicase	DNA replication licensing factor MCM5 OS=Homo sapiens OX=9606 GN=MCM5 PE=1 SV=1	No	Yes	0	2	77.592	691	2.5569
C9J9C1	PPP2R1A	Serine/threonine-protein phosphatase 2A 65 kDa regulatory subunit A alpha isoform	Serine/threonine-protein phosphatase 2A 65 kDa regulatory subunit A alpha isoform (Fragment) OS=Homo sapiens OX=9606 GN=PPP2R1A PE=1 SV=2	No	Yes	0	2	43.195	395	1.4516
B4DGJ5	PAF1	RNA polymerase II-associated factor 1 homolog	RNA polymerase II-associated factor 1 homolog OS=Homo sapiens OX=9606 GN=PAF1 PE=1 SV=1	No	Yes	0	2	32.92	288	2.2359
C9JLU1	POLR2H	DNA-directed RNA polymerases I, II, and III subunit RPABC3	DNA-directed RNA polymerases I, II, and III subunit RPABC3 (Fragment) OS=Homo sapiens OX=9606 GN=POLR2H PE=1 SV=8	No	Yes	0	2	16.925	148	11.592
E7ER68	FAM91A1	Protein FAM91A1	Protein FAM91A1 OS=Homo sapiens OX=9606 GN=FAM91A1 PE=1 SV=1	No	Yes	0	2	88.986	789	1.8306
E9PB61	ALYREF	THO complex subunit 4	THO complex subunit 4 OS=Homo sapiens OX=9606 GN=ALYREF PE=1 SV=1	No	Yes	0	2	27.557	264	2.9185
E9PM69	PSMC3	26S protease regulatory subunit 6A	26S proteasome regulatory subunit 6A OS=Homo sapiens OX=9606 GN=PSMC3 PE=1 SV=1	No	Yes	0	2	44.323	397	2.0129
G3XAN4	TRAM1	Translocating chain-associated membrane protein 1	Translocating chain-associated membrane protein 1 OS=Homo sapiens OX=9606 GN=TRAM1 PE=1 SV=1	No	Yes	0	2	33.435	288	2.213
P48594	SERPINB4	Serpin B4	Serpin B4 OS=Homo sapiens OX=9606 GN=SERPINB4 PE=1 SV=2	No	Yes	0	2	44.853	390	2.5836
H0Y714	IMP4	U3 small nucleolar ribonucleoprotein protein IMP4	U3 small nucleolar ribonucleoprotein protein IMP4 (Fragment) OS=Homo sapiens OX=9606 GN=IMP4 PE=1 SV=1	No	Yes	0	2	31.835	280	5.3832
P52943	CRIP2	Cysteine-rich protein 2	Cysteine-rich protein 2 OS=Homo sapiens OX=9606 GN=CRIP2 PE=1 SV=1	No	Yes	0	2	22.492	208	15.541
H3BTL2	BCKDK	[3-methyl-2-oxobutanoate dehydrogenase [lipoamide]] kinase, mitochondrial	Protein-serine/threonine kinase (Fragment) OS=Homo sapiens OX=9606 GN=BCKDK PE=1 SV=8	No	Yes	0	2	24.208	216	1.8746
O00422	SAP18	Histone deacetylase complex subunit SAP18	Histone deacetylase complex subunit SAP18 OS=Homo sapiens OX=9606 GN=SAP18 PE=1 SV=1	No	Yes	0	2	17.561	153	3.2076
J3KQ48	PTRH2	Peptidyl-tRNA hydrolase 2, mitochondrial	Aminoacyl-tRNA hydrolase OS=Homo sapiens OX=9606 GN=PTRH2 PE=1 SV=1	No	Yes	0	2	19.325	180	3.59
J3QKT4	PYCR1	Pyrroline-5-carboxylate reductase	Pyrroline-5-carboxylate reductase (Fragment) OS=Homo sapiens OX=9606 GN=PYCR1 PE=1 SV=1	No	Yes	0	2	25.626	242	2.7944
J3QSV6	RSL1D1	Ribosomal L1 domain-containing protein 1	Ribosomal L1 domain-containing protein 1 (Fragment) OS=Homo sapiens OX=9606 GN=RSL1D1 PE=1 SV=1	No	Yes	0	2	48.208	430	10.42
O00232	PSMD12	26S proteasome non-ATPase regulatory subunit 12	26S proteasome non-ATPase regulatory subunit 12 OS=Homo sapiens OX=9606 GN=PSMD12 PE=1 SV=3	No	Yes	0	2	52.904	456	1.6199
O00299	CLIC1	Chloride intracellular channel protein 1	Chloride intracellular channel protein 1 OS=Homo sapiens OX=9606 GN=CLIC1 PE=1 SV=4	No	Yes	0	2	26.922	241	2.7416
O15144	ARPC2	Actin-related protein 2/3 complex subunit 2	Actin-related protein 2/3 complex subunit 2 OS=Homo sapiens OX=9606 GN=ARPC2 PE=1 SV=1	No	Yes	0	2	34.333	300	4.0152
O15355	PPM1G	Protein phosphatase 1G	Protein phosphatase 1G OS=Homo sapiens OX=9606 GN=PPM1G PE=1 SV=1	No	Yes	0	2	59.271	546	1.7119
O15479	MAGEB2	Melanoma-associated antigen B2	Melanoma-associated antigen B2 OS=Homo sapiens OX=9606 GN=MAGEB2 PE=1 SV=3	No	Yes	0	2	35.277	319	6.5681
O43324	EEF1E1	Eukaryotic translation elongation factor 1 epsilon-1	Eukaryotic translation elongation factor 1 epsilon-1 OS=Homo sapiens OX=9606 GN=EEF1E1 PE=1 SV=1	No	Yes	0	2	19.81	174	5.9609
O43395	PRPF3	U4/U6 small nuclear ribonucleoprotein Prp3	U4/U6 small nuclear ribonucleoprotein Prp3 OS=Homo sapiens OX=9606 GN=PRPF3 PE=1 SV=2	No	Yes	0	2	77.528	683	4.9666
O75083	WDR1	WD repeat-containing protein 1	WD repeat-containing protein 1 OS=Homo sapiens OX=9606 GN=WDR1 PE=1 SV=4	No	Yes	0	2	66.193	606	22.063
O76094	SRP72	Signal recognition particle subunit SRP72	Signal recognition particle subunit SRP72 OS=Homo sapiens OX=9606 GN=SRP72 PE=1 SV=3	No	Yes	0	2	74.605	671	2.3894
O94992	HEXIM1	Protein HEXIM1	Protein HEXIM1 OS=Homo sapiens OX=9606 GN=HEXIM1 PE=1 SV=1	No	Yes	0	2	40.623	359	1.7825
P05386	RPLP1	60S acidic ribosomal protein P1	60S acidic ribosomal protein P1 OS=Homo sapiens OX=9606 GN=RPLP1 PE=1 SV=1	No	Yes	0	2	11.514	114	83.852
P07814	EPRS	Bifunctional glutamate/proline--tRNA ligase	Bifunctional glutamate/proline--tRNA ligase OS=Homo sapiens OX=9606 GN=EPRS1 PE=1 SV=5	No	Yes	0	2	170.59	1512	2.2438
Q71UI9	H2AFV	Histone H2A.V	Histone H2A.V OS=Homo sapiens OX=9606 GN=H2AZ2 PE=1 SV=3	No	Yes	0	2	13.509	128	1.2897
P13796	LCP1	Plastin-2	Plastin-2 OS=Homo sapiens OX=9606 GN=LCP1 PE=1 SV=6	No	Yes	0	2	70.288	627	2.8331
P16403	HIST1H1C	Histone H1.2	Histone H1.2 OS=Homo sapiens OX=9606 GN=H1-2 PE=1 SV=2	No	Yes	0	2	21.364	213	15.152
P20290	BTF3	Transcription factor BTF3	Transcription factor BTF3 OS=Homo sapiens OX=9606 GN=BTF3 PE=1 SV=1	No	Yes	0	2	22.168	206	276.9
P21912	SDHB	Succinate dehydrogenase [ubiquinone] iron-sulfur subunit, mitochondrial	Succinate dehydrogenase [ubiquinone] iron-sulfur subunit, mitochondrial OS=Homo sapiens OX=9606 GN=SDHB PE=1 SV=3	No	Yes	0	2	31.629	280	2.9602
P23381	WARS	Tryptophan--tRNA ligase, cytoplasmic	Tryptophan--tRNA ligase, cytoplasmic OS=Homo sapiens OX=9606 GN=WARS1 PE=1 SV=2	No	Yes	0	2	53.165	471	1.6071
P27695	APEX1	DNA-(apurinic or apyrimidinic site) lyase	DNA-(apurinic or apyrimidinic site) endonuclease OS=Homo sapiens OX=9606 GN=APEX1 PE=1 SV=2	No	Yes	0	2	35.554	318	3.9455
P31944	CASP14	Caspase-14	Caspase-14 OS=Homo sapiens OX=9606 GN=CASP14 PE=1 SV=2	No	Yes	0	2	27.679	242	3.6393
P31946	YWHAB	14-3-3 protein beta/alpha	14-3-3 protein beta/alpha OS=Homo sapiens OX=9606 GN=YWHAB PE=1 SV=3	No	Yes	0	2	28.082	246	6.6858
P31948	STIP1	Stress-induced-phosphoprotein 1	Stress-induced-phosphoprotein 1 OS=Homo sapiens OX=9606 GN=STIP1 PE=1 SV=1	No	Yes	0	2	62.639	543	3.077
P34896	SHMT1	Serine hydroxymethyltransferase, cytosolic	Serine hydroxymethyltransferase, cytosolic OS=Homo sapiens OX=9606 GN=SHMT1 PE=1 SV=1	No	Yes	0	2	53.082	483	3.4146
P41227	NAA10	N-alpha-acetyltransferase 10	N-alpha-acetyltransferase 10 OS=Homo sapiens OX=9606 GN=NAA10 PE=1 SV=1	No	Yes	0	2	26.458	235	4.7249
P48735	IDH2	Isocitrate dehydrogenase [NADP], mitochondrial	Isocitrate dehydrogenase [NADP], mitochondrial OS=Homo sapiens OX=9606 GN=IDH2 PE=1 SV=2	No	Yes	0	2	50.909	452	2.1054
P50750	CDK9	Cyclin-dependent kinase 9	Cyclin-dependent kinase 9 OS=Homo sapiens OX=9606 GN=CDK9 PE=1 SV=3	No	Yes	0	2	42.777	372	2.3093
P52907	CAPZA1	F-actin-capping protein subunit alpha-1	F-actin-capping protein subunit alpha-1 OS=Homo sapiens OX=9606 GN=CAPZA1 PE=1 SV=3	No	Yes	0	2	32.922	286	4.8299
P55795	HNRNPH2	Heterogeneous nuclear ribonucleoprotein H2	Heterogeneous nuclear ribonucleoprotein H2 OS=Homo sapiens OX=9606 GN=HNRNPH2 PE=1 SV=1	No	Yes	0	2	49.263	449	6.2973
P60903	S100A10	Protein S100-A10	Protein S100-A10 OS=Homo sapiens OX=9606 GN=S100A10 PE=1 SV=2	No	Yes	0	2	11.203	97	3.3459
X6RFL8	RAB14	Ras-related protein Rab-14	Ras-related protein Rab-14 (Fragment) OS=Homo sapiens OX=9606 GN=RAB14 PE=1 SV=1	No	Yes	0	2	20.409	181	4.1839
P62633	CNBP	Cellular nucleic acid-binding protein	CCHC-type zinc finger nucleic acid binding protein OS=Homo sapiens OX=9606 GN=CNBP PE=1 SV=1	No	Yes	0	2	19.463	177	6.4341
P62857	RPS28	40S ribosomal protein S28	40S ribosomal protein S28 OS=Homo sapiens OX=9606 GN=RPS28 PE=1 SV=1	No	Yes	0	2	7.8409	69	97.685
P63000	RAC1	Ras-related C3 botulinum toxin substrate 1	Ras-related C3 botulinum toxin substrate 1 OS=Homo sapiens OX=9606 GN=RAC1 PE=1 SV=1	No	Yes	0	2	21.45	192	2.1193
Q8WVC2	RPS21	40S ribosomal protein S21	40S ribosomal protein S21 OS=Homo sapiens OX=9606 GN=RPS21 PE=1 SV=1	No	Yes	0	2	8.85	81	5.2771
Q02809	PLOD1	Procollagen-lysine,2-oxoglutarate 5-dioxygenase 1	Procollagen-lysine,2-oxoglutarate 5-dioxygenase 1 OS=Homo sapiens OX=9606 GN=PLOD1 PE=1 SV=2	No	Yes	0	2	83.549	727	2.102
Q08J23	NSUN2	tRNA (cytosine(34)-C(5))-methyltransferase	RNA cytosine C(5)-methyltransferase NSUN2 OS=Homo sapiens OX=9606 GN=NSUN2 PE=1 SV=2	No	Yes	0	2	86.47	767	9.1805
Q09666	AHNAK	Neuroblast differentiation-associated protein AHNAK	Neuroblast differentiation-associated protein AHNAK OS=Homo sapiens OX=9606 GN=AHNAK PE=1 SV=2	No	Yes	0	2	629.09	5890	10.595
Q0VDF9	HSPA14	Heat shock 70 kDa protein 14	Heat shock 70 kDa protein 14 OS=Homo sapiens OX=9606 GN=HSPA14 PE=1 SV=1	No	Yes	0	2	54.794	509	1.6862
Q13151	HNRNPA0	Heterogeneous nuclear ribonucleoprotein A0	Heterogeneous nuclear ribonucleoprotein A0 OS=Homo sapiens OX=9606 GN=HNRNPA0 PE=1 SV=1	No	Yes	0	2	30.84	305	1.7133
Q13242	SRSF9	Serine/arginine-rich splicing factor 9	Serine/arginine-rich splicing factor 9 OS=Homo sapiens OX=9606 GN=SRSF9 PE=1 SV=1	No	Yes	0	2	25.542	221	5.5716
Q13895	BYSL	Bystin	Bystin OS=Homo sapiens OX=9606 GN=BYSL PE=1 SV=3	No	Yes	0	2	49.601	437	6.1686
Q15181	PPA1	Inorganic pyrophosphatase	Inorganic pyrophosphatase OS=Homo sapiens OX=9606 GN=PPA1 PE=1 SV=2	No	Yes	0	2	32.66	289	3.1979
Q5H907	MAGED2	Melanoma-associated antigen D2	Melanoma antigen family D, 2, isoform CRA_d OS=Homo sapiens OX=9606 GN=MAGED2 PE=1 SV=1	No	Yes	0	2	55.795	521	1.6785
Q8N726	CDKN2A	Tumor suppressor ARF	Tumor suppressor ARF OS=Homo sapiens OX=9606 GN=CDKN2A PE=1 SV=2	No	Yes	0	2	13.903	132	1.4519
Q96HE7	ERO1L	ERO1-like protein alpha	ERO1-like protein alpha OS=Homo sapiens OX=9606 GN=ERO1A PE=1 SV=2	No	Yes	0	2	54.392	468	3.3411
Q96I24	FUBP3	Far upstream element-binding protein 3	Far upstream element-binding protein 3 OS=Homo sapiens OX=9606 GN=FUBP3 PE=1 SV=2	No	Yes	0	2	61.64	572	1.6489
Q99714	HSD17B10	3-hydroxyacyl-CoA dehydrogenase type-2	3-hydroxyacyl-CoA dehydrogenase type-2 OS=Homo sapiens OX=9606 GN=HSD17B10 PE=1 SV=3	No	Yes	0	2	26.923	261	5.8614
Q9H2B2	SYT4	Synaptotagmin-4	Synaptotagmin-4 OS=Homo sapiens OX=9606 GN=SYT4 PE=1 SV=1	No	Yes	0	2	47.958	425	2.7816
Q9NV31	IMP3	U3 small nucleolar ribonucleoprotein protein IMP3	U3 small nucleolar ribonucleoprotein protein IMP3 OS=Homo sapiens OX=9606 GN=IMP3 PE=1 SV=1	No	Yes	0	2	21.85	184	2.4734
Q9NZI8	IGF2BP1	Insulin-like growth factor 2 mRNA-binding protein 1	Insulin-like growth factor 2 mRNA-binding protein 1 OS=Homo sapiens OX=9606 GN=IGF2BP1 PE=1 SV=2	No	Yes	0	2	63.48	577	3.0998
Q9UGP8	SEC63	Translocation protein SEC63 homolog	Translocation protein SEC63 homolog OS=Homo sapiens OX=9606 GN=SEC63 PE=1 SV=2	No	Yes	0	2	87.996	760	10.042
Q9UHV9	PFDN2	Prefoldin subunit 2	Prefoldin subunit 2 OS=Homo sapiens OX=9606 GN=PFDN2 PE=1 SV=1	No	Yes	0	2	16.648	154	1.909
Q9Y2R4	DDX52	Probable ATP-dependent RNA helicase DDX52	Probable ATP-dependent RNA helicase DDX52 OS=Homo sapiens OX=9606 GN=DDX52 PE=1 SV=4	No	Yes	0	2	67.465	599	1.7389
Q5T092	RER1	Protein RER1	Protein RER1 (Fragment) OS=Homo sapiens OX=9606 GN=RER1 PE=1 SV=1	Yes	Yes	1	2	18.388	158	4.5637
A0A0C4DGH5	CAND1	Cullin-associated NEDD8-dissociated protein 1	Cullin-associated NEDD8-dissociated protein 1 (Fragment) OS=Homo sapiens OX=9606 GN=CAND1 PE=1 SV=1	Yes	Yes	1	2	85.408	770	2.7859
B4DFG0	DEK	Protein DEK	Protein DEK OS=Homo sapiens OX=9606 GN=DEK PE=1 SV=1	Yes	Yes	1	2	39.5	347	10.354
A0A5F9ZHJ7	ACAT1	Acetyl-CoA acetyltransferase, mitochondrial	Acetyl-CoA acetyltransferase, mitochondrial OS=Homo sapiens OX=9606 GN=ACAT1 PE=1 SV=1	Yes	Yes	1	2	33.504	315	3.3264
A0A5H1ZRQ3	IGKC	Ig kappa chain C region	Immunoglobulin kappa constant (Fragment) OS=Homo sapiens OX=9606 GN=IGKC PE=1 SV=1	Yes	Yes	1	2	11.609	107	6.7565
K7ENH2	PSME3	Proteasome activator complex subunit 3	Proteasome activator complex subunit 3 (Fragment) OS=Homo sapiens OX=9606 GN=PSME3 PE=1 SV=1	Yes	Yes	1	2	20.593	179	3.6388
B4DXZ6	FXR1	Fragile X mental retardation syndrome-related protein 1	Fragile X mental retardation syndrome-related protein 1 OS=Homo sapiens OX=9606 GN=FXR1 PE=1 SV=1	Yes	Yes	1	2	68.326	608	10.193
B7Z7P8	ETF1	Eukaryotic peptide chain release factor subunit 1	Eukaryotic peptide chain release factor subunit 1 OS=Homo sapiens OX=9606 GN=ETF1 PE=1 SV=1	Yes	Yes	1	2	47.475	423	6.9363
C9JEY1	ARPC1B	Actin-related protein 2/3 complex subunit 1B	Actin-related protein 2/3 complex subunit 1B (Fragment) OS=Homo sapiens OX=9606 GN=ARPC1B PE=1 SV=2	Yes	Yes	1	2	36.933	334	8.9378
C9JJ34	RANBP1	Ran-specific GTPase-activating protein	Ran-specific GTPase-activating protein (Fragment) OS=Homo sapiens OX=9606 GN=RANBP1 PE=1 SV=1	Yes	Yes	1	2	18.762	163	6.503
C9JU14	RAB6B	Ras-related protein Rab-6B	Ras-related protein Rab-6B (Fragment) OS=Homo sapiens OX=9606 GN=RAB6B PE=1 SV=3	Yes	Yes	1	2	9.6668	83	23.847
C9JZI1	RFC4	Replication factor C subunit 4	Replication factor C subunit 4 OS=Homo sapiens OX=9606 GN=RFC4 PE=1 SV=1	Yes	Yes	1	2	36.877	336	2.4173
E5RJR5	SKP1	S-phase kinase-associated protein 1	S-phase kinase-associated protein 1 OS=Homo sapiens OX=9606 GN=SKP1 PE=1 SV=1	Yes	Yes	1	2	18.72	163	3.0638
E7ENJ6	AP1M1	AP-1 complex subunit mu-1	AP-1 complex subunit mu-1 OS=Homo sapiens OX=9606 GN=AP1M1 PE=1 SV=1	Yes	Yes	1	2	42.636	370	4.3591
E9PC52	RBBP7	Histone-binding protein RBBP7	Histone-binding protein RBBP7 OS=Homo sapiens OX=9606 GN=RBBP7 PE=1 SV=1	Yes	Yes	1	2	46.938	416	19.091
F5H1S8	MLEC	Malectin	Malectin (Fragment) OS=Homo sapiens OX=9606 GN=MLEC PE=1 SV=1	Yes	Yes	1	2	16.729	146	2.9351
F6RFD5	DSTN	Destrin	Destrin OS=Homo sapiens OX=9606 GN=DSTN PE=1 SV=1	Yes	Yes	1	2	15.397	135	2.6913
H0YGW7	ABCF1	ATP-binding cassette sub-family F member 1	ATP-binding cassette sub-family F member 1 (Fragment) OS=Homo sapiens OX=9606 GN=ABCF1 PE=1 SV=1	Yes	Yes	1	2	67.55	596	9.5321
J3QL05	SRSF2	Serine/arginine-rich splicing factor 2	Serine/arginine-rich splicing factor 2 (Fragment) OS=Homo sapiens OX=9606 GN=SRSF2 PE=1 SV=1	Yes	Yes	1	2	15.156	130	11.596
O60568	PLOD3	Procollagen-lysine,2-oxoglutarate 5-dioxygenase 3	Multifunctional procollagen lysine hydroxylase and glycosyltransferase LH3 OS=Homo sapiens OX=9606 GN=PLOD3 PE=1 SV=1	Yes	Yes	1	2	84.784	738	3.1988
U3KQK0	HIST1H2BN	Histone H2B	Histone H2B OS=Homo sapiens OX=9606 GN=H2BC15 PE=1 SV=1	Yes	Yes	1	2	18.804	166	58.069
Q5JRI1	SRSF10	Serine/arginine-rich splicing factor 10	Serine/arginine-rich-splicing factor 10 OS=Homo sapiens OX=9606 GN=SRSF10 PE=1 SV=1	Yes	Yes	1	2	20.913	172	6.7016
P04259	KRT6B	Keratin, type II cytoskeletal 6B	Keratin, type II cytoskeletal 6B OS=Homo sapiens OX=9606 GN=KRT6B PE=1 SV=5	Yes	Yes	1	2	60.066	564	4.6301
P08579	SNRPB2	U2 small nuclear ribonucleoprotein B	U2 small nuclear ribonucleoprotein B OS=Homo sapiens OX=9606 GN=SNRPB2 PE=1 SV=1	Yes	Yes	1	2	25.486	225	5.7835
P08621	SNRNP70	U1 small nuclear ribonucleoprotein 70 kDa	U1 small nuclear ribonucleoprotein 70 kDa OS=Homo sapiens OX=9606 GN=SNRNP70 PE=1 SV=2	Yes	Yes	1	2	51.556	437	5.8637
P11413	G6PD	Glucose-6-phosphate 1-dehydrogenase	Glucose-6-phosphate 1-dehydrogenase OS=Homo sapiens OX=9606 GN=G6PD PE=1 SV=4	Yes	Yes	1	2	59.256	515	9.9418
P12235	SLC25A4	ADP/ATP translocase 1	ADP/ATP translocase 1 OS=Homo sapiens OX=9606 GN=SLC25A4 PE=1 SV=4	Yes	Yes	1	2	33.064	298	4.3236
P24534	EEF1B2	Elongation factor 1-beta	Elongation factor 1-beta OS=Homo sapiens OX=9606 GN=EEF1B2 PE=1 SV=3	Yes	Yes	1	2	24.763	225	52.989
P30044	PRDX5	Peroxiredoxin-5, mitochondrial	Peroxiredoxin-5, mitochondrial OS=Homo sapiens OX=9606 GN=PRDX5 PE=1 SV=4	Yes	Yes	1	2	22.086	214	3.0478
P35250	RFC2	Replication factor C subunit 2	Replication factor C subunit 2 OS=Homo sapiens OX=9606 GN=RFC2 PE=1 SV=3	Yes	Yes	1	2	39.157	354	2.1194
P40937	RFC5	Replication factor C subunit 5	Replication factor C subunit 5 OS=Homo sapiens OX=9606 GN=RFC5 PE=1 SV=1	Yes	Yes	1	2	38.496	340	3.409
P46087	NOP2	Probable 28S rRNA (cytosine(4447)-C(5))-methyltransferase	Probable 28S rRNA (cytosine(4447)-C(5))-methyltransferase OS=Homo sapiens OX=9606 GN=NOP2 PE=1 SV=2	Yes	Yes	1	2	89.301	812	10.08
P50395	GDI2	Rab GDP dissociation inhibitor beta	Rab GDP dissociation inhibitor beta OS=Homo sapiens OX=9606 GN=GDI2 PE=1 SV=2	Yes	Yes	1	2	50.663	445	7.3992
P56134	ATP5J2	ATP synthase subunit f, mitochondrial	ATP synthase subunit f, mitochondrial OS=Homo sapiens OX=9606 GN=ATP5MF PE=1 SV=3	Yes	Yes	1	2	10.918	94	2.1807
P61326	MAGOH	Protein mago nashi homolog	Protein mago nashi homolog OS=Homo sapiens OX=9606 GN=MAGOH PE=1 SV=1	Yes	Yes	1	2	17.163	146	4.4379
P61964	WDR5	WD repeat-containing protein 5	WD repeat-containing protein 5 OS=Homo sapiens OX=9606 GN=WDR5 PE=1 SV=1	Yes	Yes	1	2	36.588	334	2.4936
P68133	ACTA1	Actin, alpha skeletal muscle	Actin, alpha skeletal muscle OS=Homo sapiens OX=9606 GN=ACTA1 PE=1 SV=1	Yes	Yes	1	2	42.051	377	7.1861
P84090	ERH	Enhancer of rudimentary homolog	Enhancer of rudimentary homolog OS=Homo sapiens OX=9606 GN=ERH PE=1 SV=1	Yes	Yes	1	2	12.259	104	92.723
X6R9L0	DNAJC3	DnaJ homolog subfamily C member 3	DnaJ homolog subfamily C member 3 OS=Homo sapiens OX=9606 GN=DNAJC3 PE=1 SV=1	Yes	Yes	1	2	51.911	453	3.1424
Q13595	TRA2A	Transformer-2 protein homolog alpha	Transformer-2 protein homolog alpha OS=Homo sapiens OX=9606 GN=TRA2A PE=1 SV=1	Yes	Yes	1	2	32.688	282	3.0896
Q15046	KARS	Lysine--tRNA ligase	Lysine--tRNA ligase OS=Homo sapiens OX=9606 GN=KARS1 PE=1 SV=3	Yes	Yes	1	2	68.047	597	10.798
Q15366	PCBP2	Poly(rC)-binding protein 2	Poly(rC)-binding protein 2 OS=Homo sapiens OX=9606 GN=PCBP2 PE=1 SV=1	Yes	Yes	1	2	38.58	365	43.33
Q9Y6H1	CHCHD2	Coiled-coil-helix-coiled-coil-helix domain-containing protein 2	Coiled-coil-helix-coiled-coil-helix domain-containing protein 2 OS=Homo sapiens OX=9606 GN=CHCHD2 PE=1 SV=1	Yes	Yes	1	2	15.512	151	10.33
Q7L0Y3	TRMT10C	Mitochondrial ribonuclease P protein 1	tRNA methyltransferase 10 homolog C OS=Homo sapiens OX=9606 GN=TRMT10C PE=1 SV=2	Yes	Yes	1	2	47.346	403	16.321
Q8WWY3	PRPF31	U4/U6 small nuclear ribonucleoprotein Prp31	U4/U6 small nuclear ribonucleoprotein Prp31 OS=Homo sapiens OX=9606 GN=PRPF31 PE=1 SV=2	Yes	Yes	1	2	55.455	499	10.305
Q96A33	CCDC47	Coiled-coil domain-containing protein 47	PAT complex subunit CCDC47 OS=Homo sapiens OX=9606 GN=CCDC47 PE=1 SV=1	Yes	Yes	1	2	55.873	483	2.8501
Q96CB9	NSUN4	5-methylcytosine rRNA methyltransferase NSUN4	5-methylcytosine rRNA methyltransferase NSUN4 OS=Homo sapiens OX=9606 GN=NSUN4 PE=1 SV=2	Yes	Yes	1	2	43.088	384	2.3173
Q9H223	EHD4	EH domain-containing protein 4	EH domain-containing protein 4 OS=Homo sapiens OX=9606 GN=EHD4 PE=1 SV=1	Yes	Yes	1	2	61.174	541	3.0133
Q9HB71	CACYBP	Calcyclin-binding protein	Calcyclin-binding protein OS=Homo sapiens OX=9606 GN=CACYBP PE=1 SV=2	Yes	Yes	1	2	26.21	228	4.562
Q9NPH2	ISYNA1	Inositol-3-phosphate synthase 1	Inositol-3-phosphate synthase 1 OS=Homo sapiens OX=9606 GN=ISYNA1 PE=1 SV=1	Yes	Yes	1	2	61.067	558	3.1899
Q9P0L0	VAPA	Vesicle-associated membrane protein-associated protein A	Vesicle-associated membrane protein-associated protein A OS=Homo sapiens OX=9606 GN=VAPA PE=1 SV=3	Yes	Yes	1	2	27.893	249	4.9417
Q9Y224	C14orf166	UPF0568 protein C14orf166	RNA transcription, translation and transport factor protein OS=Homo sapiens OX=9606 GN=RTRAF PE=1 SV=1	Yes	Yes	1	2	28.068	244	4.5166
A2NJV5	IGKV A18	Ig kappa chain V-II region RPMI 6410	Immunoglobulin kappa variable 2-29 OS=Homo sapiens OX=9606 GN=IGKV2-29 PE=3 SV=2	Yes	Yes	2	2	13.085	120	116.98
A0A087WUN7	SLIRP	SRA stem-loop-interacting RNA-binding protein, mitochondrial	SRA stem-loop-interacting RNA-binding protein, mitochondrial OS=Homo sapiens OX=9606 GN=SLIRP PE=1 SV=1	Yes	Yes	2	2	10.353	92	8.8501
Q13148	TARDBP	TAR DNA-binding protein 43	TAR DNA-binding protein 43 OS=Homo sapiens OX=9606 GN=TARDBP PE=1 SV=1	Yes	Yes	2	2	44.739	414	4.1352
H0YM70	PSME2	Proteasome activator complex subunit 2	Proteasome activator complex subunit 2 OS=Homo sapiens OX=9606 GN=PSME2 PE=1 SV=1	Yes	Yes	2	2	26.011	228	3.2012
B1AHD1	NHP2L1	NHP2-like protein 1	Ribonucloprotein OS=Homo sapiens OX=9606 GN=SNU13 PE=1 SV=1	Yes	Yes	2	2	14.627	132	5.5037
A0A6Q8PFK3	AARS	Alanine--tRNA ligase, cytoplasmic	Alanine--tRNA ligase OS=Homo sapiens OX=9606 GN=AARS1 PE=1 SV=1	Yes	Yes	2	2	85.546	772	4.6798
A0A6Q8PHB5	NT5C2	Cytosolic purine 5-nucleotidase	Cytosolic purine 5-nucleotidase OS=Homo sapiens OX=9606 GN=NT5C2 PE=1 SV=1	Yes	Yes	2	2	50.147	436	3.704
B4DEH8	PABPN1	Polyadenylate-binding protein 2	Polyadenylate-binding protein 2 OS=Homo sapiens OX=9606 GN=PABPN1 PE=1 SV=1	Yes	Yes	2	2	18.99	168	8.0242
A0A8I5KRR9	DHCR7	7-dehydrocholesterol reductase	7-dehydrocholesterol reductase OS=Homo sapiens OX=9606 GN=DHCR7 PE=4 SV=1	Yes	Yes	2	2	50.611	443	4.3973
Q5QPK2	DPM1	Dolichol-phosphate mannosyltransferase subunit 1	Dolichol-phosphate mannosyltransferase subunit 1 OS=Homo sapiens OX=9606 GN=DPM1 PE=1 SV=1	Yes	Yes	2	2	32.426	287	10.102
H3BNT7	PSMD7	26S proteasome non-ATPase regulatory subunit 7	26S proteasome non-ATPase regulatory subunit 7 OS=Homo sapiens OX=9606 GN=PSMD7 PE=1 SV=1	Yes	Yes	2	2	20.064	177	4.4471
P06732	CKM	Creatine kinase M-type	Creatine kinase M-type OS=Homo sapiens OX=9606 GN=CKM PE=1 SV=2	Yes	Yes	2	2	43.101	381	16.694
Q5JP53	TUBB	Tubulin beta chain	Tubulin beta chain OS=Homo sapiens OX=9606 GN=TUBB PE=1 SV=1	Yes	Yes	2	2	47.766	426	82.065
P12004	PCNA	Proliferating cell nuclear antigen	Proliferating cell nuclear antigen OS=Homo sapiens OX=9606 GN=PCNA PE=1 SV=1	Yes	Yes	2	2	28.768	261	7.501
P28072	PSMB6	Proteasome subunit beta type-6	Proteasome subunit beta type-6 OS=Homo sapiens OX=9606 GN=PSMB6 PE=1 SV=4	Yes	Yes	2	2	25.357	239	4.1582
P31040	SDHA	Succinate dehydrogenase [ubiquinone] flavoprotein subunit, mitochondrial	Succinate dehydrogenase [ubiquinone] flavoprotein subunit, mitochondrial OS=Homo sapiens OX=9606 GN=SDHA PE=1 SV=2	Yes	Yes	2	2	72.691	664	8.1714
P61160	ACTR2	Actin-related protein 2	Actin-related protein 2 OS=Homo sapiens OX=9606 GN=ACTR2 PE=1 SV=1	Yes	Yes	2	2	44.76	394	6.0084
P84077	ARF1	ADP-ribosylation factor 1	ADP-ribosylation factor 1 OS=Homo sapiens OX=9606 GN=ARF1 PE=1 SV=2	Yes	Yes	2	2	20.697	181	69.414
P98175	RBM10	RNA-binding protein 10	RNA-binding protein 10 OS=Homo sapiens OX=9606 GN=RBM10 PE=1 SV=3	Yes	Yes	2	2	103.53	930	106.8
Q15293	RCN1	Reticulocalbin-1	Reticulocalbin-1 OS=Homo sapiens OX=9606 GN=RCN1 PE=1 SV=1	Yes	Yes	2	2	38.89	331	39
Q1KMD3	HNRNPUL2	Heterogeneous nuclear ribonucleoprotein U-like protein 2	Heterogeneous nuclear ribonucleoprotein U-like protein 2 OS=Homo sapiens OX=9606 GN=HNRNPUL2 PE=1 SV=1	Yes	Yes	2	2	85.104	747	2.7358
Q8NBJ5	COLGALT1	Procollagen galactosyltransferase 1	Procollagen galactosyltransferase 1 OS=Homo sapiens OX=9606 GN=COLGALT1 PE=1 SV=1	Yes	Yes	2	2	71.635	622	4.4729
Q92688	ANP32B	Acidic leucine-rich nuclear phosphoprotein 32 family member B	Acidic leucine-rich nuclear phosphoprotein 32 family member B OS=Homo sapiens OX=9606 GN=ANP32B PE=1 SV=1	Yes	Yes	2	2	28.787	251	97.765
Q96KR1	ZFR	Zinc finger RNA-binding protein	Zinc finger RNA-binding protein OS=Homo sapiens OX=9606 GN=ZFR PE=1 SV=2	Yes	Yes	2	2	117.01	1074	8.7141
O43809	NUDT21	Cleavage and polyadenylation specificity factor subunit 5	Cleavage and polyadenylation specificity factor subunit 5 OS=Homo sapiens OX=9606 GN=NUDT21 PE=1 SV=1	Yes	Yes	3	2	26.227	227	14.886
O43684	BUB3	Mitotic checkpoint protein BUB3	Mitotic checkpoint protein BUB3 OS=Homo sapiens OX=9606 GN=BUB3 PE=1 SV=1	Yes	Yes	3	2	37.154	328	4.0637
O43709	WBSCR22	Probable 18S rRNA (guanine-N(7))-methyltransferase	Probable 18S rRNA (guanine-N(7))-methyltransferase OS=Homo sapiens OX=9606 GN=BUD23 PE=1 SV=2	Yes	Yes	3	2	31.88	281	13.196
P22314	UBA1	Ubiquitin-like modifier-activating enzyme 1	Ubiquitin-like modifier-activating enzyme 1 OS=Homo sapiens OX=9606 GN=UBA1 PE=1 SV=3	Yes	Yes	3	2	117.85	1058	18.853
Q12874	SF3A3	Splicing factor 3A subunit 3	Splicing factor 3A subunit 3 OS=Homo sapiens OX=9606 GN=SF3A3 PE=1 SV=1	Yes	Yes	3	2	58.848	501	12.395
Q99436	PSMB7	Proteasome subunit beta type-7	Proteasome subunit beta type-7 OS=Homo sapiens OX=9606 GN=PSMB7 PE=1 SV=1	Yes	Yes	3	2	29.965	277	120.12
A0A7P0TA76	ACSL3	Long-chain-fatty-acid--CoA ligase 3	Fatty acid CoA ligase Acsl3 OS=Homo sapiens OX=9606 GN=ACSL3 PE=1 SV=1	Yes	Yes	4	2	79.643	712	10.347
P49748	ACADVL	Very long-chain specific acyl-CoA dehydrogenase, mitochondrial	Very long-chain specific acyl-CoA dehydrogenase, mitochondrial OS=Homo sapiens OX=9606 GN=ACADVL PE=1 SV=1	Yes	Yes	4	2	70.389	655	9.2051
A0A0A6YYJ8	LUC7L2	Putative RNA-binding protein Luc7-like 2	Putative RNA-binding protein Luc7-like 2 OS=Homo sapiens OX=9606 GN=LUC7L2 PE=3 SV=1	No	Yes	0	3	54.223	458	6.8383
A0A0B4J1W3	NAA15	N-alpha-acetyltransferase 15, NatA auxiliary subunit	N-alpha-acetyltransferase 15, NatA auxiliary subunit OS=Homo sapiens OX=9606 GN=NAA15 PE=1 SV=1	No	Yes	0	3	101.2	865	16.519
E7ETK0	RPS24	40S ribosomal protein S24	40S ribosomal protein S24 OS=Homo sapiens OX=9606 GN=RPS24 PE=1 SV=1	No	Yes	0	3	15.197	131	17.941
F2Z2V0	CPNE1	Copine-1	Copine-1 (Fragment) OS=Homo sapiens OX=9606 GN=CPNE1 PE=1 SV=1	No	Yes	0	3	58.634	533	3.1417
B1ALA9	PRPS1	Ribose-phosphate pyrophosphokinase 1	Ribose-phosphate pyrophosphokinase 1 OS=Homo sapiens OX=9606 GN=PRPS1 PE=1 SV=2	No	Yes	0	3	31.392	285	21.847
F8W1R7	MYL6	Myosin light polypeptide 6	Myosin light polypeptide 6 OS=Homo sapiens OX=9606 GN=MYL6 PE=1 SV=1	No	Yes	0	3	16.29	145	3.5495
G3V3B0	ACIN1	Apoptotic chromatin condensation inducer in the nucleus	Apoptotic chromatin condensation inducer in the nucleus OS=Homo sapiens OX=9606 GN=ACIN1 PE=1 SV=1	No	Yes	0	3	67.494	582	3.7279
Q13435	SF3B2	Splicing factor 3B subunit 2	Splicing factor 3B subunit 2 OS=Homo sapiens OX=9606 GN=SF3B2 PE=1 SV=2	No	Yes	0	3	100.23	895	8.624
H7BY83	WDR44	WD repeat-containing protein 44	WD repeat-containing protein 44 (Fragment) OS=Homo sapiens OX=9606 GN=WDR44 PE=1 SV=1	No	Yes	0	3	89.847	806	3.4611
H7C2Q8	EBNA1BP2	Probable rRNA-processing protein EBP2	EBNA1 binding protein 2, isoform CRA_d OS=Homo sapiens OX=9606 GN=EBNA1BP2 PE=1 SV=1	No	Yes	0	3	40.684	361	3.7887
O60701	UGDH	UDP-glucose 6-dehydrogenase	UDP-glucose 6-dehydrogenase OS=Homo sapiens OX=9606 GN=UGDH PE=1 SV=1	No	Yes	0	3	55.023	494	2.5901
O60884	DNAJA2	DnaJ homolog subfamily A member 2	DnaJ homolog subfamily A member 2 OS=Homo sapiens OX=9606 GN=DNAJA2 PE=1 SV=1	No	Yes	0	3	45.745	412	5.4748
O95433	AHSA1	Activator of 90 kDa heat shock protein ATPase homolog 1	Activator of 90 kDa heat shock protein ATPase homolog 1 OS=Homo sapiens OX=9606 GN=AHSA1 PE=1 SV=1	No	Yes	0	3	38.274	338	24.259
O96019	ACTL6A	Actin-like protein 6A	Actin-like protein 6A OS=Homo sapiens OX=9606 GN=ACTL6A PE=1 SV=1	No	Yes	0	3	47.46	429	6.3802
P01040	CSTA	Cystatin-A	Cystatin-A OS=Homo sapiens OX=9606 GN=CSTA PE=1 SV=1	No	Yes	0	3	11.006	98	5.196
P07476	IVL	Involucrin	Involucrin OS=Homo sapiens OX=9606 GN=IVL PE=1 SV=2	No	Yes	0	3	68.478	585	2.5289
P16989	YBX3	Y-box-binding protein 3	Y-box-binding protein 3 OS=Homo sapiens OX=9606 GN=YBX3 PE=1 SV=4	No	Yes	0	3	40.089	372	44.205
P31947	SFN	14-3-3 protein sigma	14-3-3 protein sigma OS=Homo sapiens OX=9606 GN=SFN PE=1 SV=1	No	Yes	0	3	27.774	248	3.2592
P32119	PRDX2	Peroxiredoxin-2	Peroxiredoxin-2 OS=Homo sapiens OX=9606 GN=PRDX2 PE=1 SV=5	No	Yes	0	3	21.892	198	3.9503
P36405	ARL3	ADP-ribosylation factor-like protein 3	ADP-ribosylation factor-like protein 3 OS=Homo sapiens OX=9606 GN=ARL3 PE=1 SV=2	No	Yes	0	3	20.455	182	4.4878
P62820	RAB1A	Ras-related protein Rab-1A	Ras-related protein Rab-1A OS=Homo sapiens OX=9606 GN=RAB1A PE=1 SV=3	No	Yes	0	3	22.677	205	9.8653
Q01469	FABP5	Fatty acid-binding protein, epidermal	Fatty acid-binding protein 5 OS=Homo sapiens OX=9606 GN=FABP5 PE=1 SV=3	No	Yes	0	3	15.164	135	2.6856
Q08945	SSRP1	FACT complex subunit SSRP1	FACT complex subunit SSRP1 OS=Homo sapiens OX=9606 GN=SSRP1 PE=1 SV=1	No	Yes	0	3	81.074	709	4.4012
Q13838	DDX39B	Spliceosome RNA helicase DDX39B	Spliceosome RNA helicase DDX39B OS=Homo sapiens OX=9606 GN=DDX39B PE=1 SV=1	No	Yes	0	3	48.991	428	4.3098
Q14258	TRIM25	E3 ubiquitin/ISG15 ligase TRIM25	E3 ubiquitin/ISG15 ligase TRIM25 OS=Homo sapiens OX=9606 GN=TRIM25 PE=1 SV=2	No	Yes	0	3	70.973	630	5.1616
Q5T749	KPRP	Keratinocyte proline-rich protein	Keratinocyte proline-rich protein OS=Homo sapiens OX=9606 GN=KPRP PE=1 SV=1	No	Yes	0	3	64.135	579	19.217
Q5VXN0	RPF2	Ribosome production factor 2 homolog	Ribosome production factor 2 homolog (Fragment) OS=Homo sapiens OX=9606 GN=RPF2 PE=1 SV=1	No	Yes	0	3	24.605	214	6.8763
Q8TDN6	BRIX1	Ribosome biogenesis protein BRX1 homolog	Ribosome biogenesis protein BRX1 homolog OS=Homo sapiens OX=9606 GN=BRIX1 PE=1 SV=2	No	Yes	0	3	41.401	353	49.778
Q8WU90	ZC3H15	Zinc finger CCCH domain-containing protein 15	Zinc finger CCCH domain-containing protein 15 OS=Homo sapiens OX=9606 GN=ZC3H15 PE=1 SV=1	No	Yes	0	3	48.602	426	15.838
Q9Y2T2	AP3M1	AP-3 complex subunit mu-1	AP-3 complex subunit mu-1 OS=Homo sapiens OX=9606 GN=AP3M1 PE=1 SV=1	No	Yes	0	3	46.939	418	6.8491
A0A087WWU8	TPM3		Tropomyosin alpha-3 chain OS=Homo sapiens OX=9606 GN=TPM3 PE=1 SV=1	Yes	Yes	1	3	26.42	227	9.5013
F8WDD7	ARPC4	Actin-related protein 2/3 complex subunit 4	Actin-related protein 2/3 complex subunit 4 OS=Homo sapiens OX=9606 GN=ARPC4 PE=3 SV=1	Yes	Yes	1	3	13.057	113	4.0649
A0A2U3TZH3	EEF1A2	Elongation factor 1-alpha 2	Elongation factor 1-alpha OS=Homo sapiens OX=9606 GN=EEF1A2 PE=1 SV=1	Yes	Yes	1	3	54.34	496	106.89
A0A3B3ITZ9	THRAP3	Thyroid hormone receptor-associated protein 3	Thyroid hormone receptor-associated protein 3 OS=Homo sapiens OX=9606 GN=THRAP3 PE=1 SV=1	Yes	Yes	1	3	103.52	910	4.1237
Q04637	EIF4G1	Eukaryotic translation initiation factor 4 gamma 1	Eukaryotic translation initiation factor 4 gamma 1 OS=Homo sapiens OX=9606 GN=EIF4G1 PE=1 SV=4	Yes	Yes	1	3	175.49	1599	10.126
H0YEL5	PPIH	Peptidyl-prolyl cis-trans isomerase	Peptidyl-prolyl cis-trans isomerase (Fragment) OS=Homo sapiens OX=9606 GN=PPIH PE=1 SV=1	Yes	Yes	1	3	10.281	96	3.5054
Q15637	SF1	Splicing factor 1	Splicing factor 1 OS=Homo sapiens OX=9606 GN=SF1 PE=1 SV=4	Yes	Yes	1	3	68.329	639	4.6275
B4DXW1	ACTR3	Actin-related protein 3	Actin-related protein 3 OS=Homo sapiens OX=9606 GN=ACTR3 PE=1 SV=1	Yes	Yes	1	3	42.003	367	21.137
E7EMC6	ANXA6	Annexin	Annexin OS=Homo sapiens OX=9606 GN=ANXA6 PE=1 SV=1	Yes	Yes	1	3	36.962	330	3.3262
P17480	UBTF	Nucleolar transcription factor 1	Nucleolar transcription factor 1 OS=Homo sapiens OX=9606 GN=UBTF PE=1 SV=1	Yes	Yes	1	3	89.405	764	8.5995
Q14444	CAPRIN1	Caprin-1	Caprin-1 OS=Homo sapiens OX=9606 GN=CAPRIN1 PE=1 SV=2	Yes	Yes	1	3	78.365	709	6.2578
H3BR35	GSPT1	Eukaryotic peptide chain release factor GTP-binding subunit ERF3A	Eukaryotic peptide chain release factor GTP-binding subunit ERF3A (Fragment) OS=Homo sapiens OX=9606 GN=GSPT1 PE=1 SV=1	Yes	Yes	1	3	52.832	475	5.4153
O94906	PRPF6	Pre-mRNA-processing factor 6	Pre-mRNA-processing factor 6 OS=Homo sapiens OX=9606 GN=PRPF6 PE=1 SV=1	Yes	Yes	1	3	106.92	941	7.8321
P07737	PFN1	Profilin-1	Profilin-1 OS=Homo sapiens OX=9606 GN=PFN1 PE=1 SV=2	Yes	Yes	1	3	15.054	140	5.2462
P13010	XRCC5	X-ray repair cross-complementing protein 5	X-ray repair cross-complementing protein 5 OS=Homo sapiens OX=9606 GN=XRCC5 PE=1 SV=3	Yes	Yes	1	3	82.704	732	11.988
P18085	ARF4	ADP-ribosylation factor 4	ADP-ribosylation factor 4 OS=Homo sapiens OX=9606 GN=ARF4 PE=1 SV=3	Yes	Yes	1	3	20.511	180	3.8338
P42766	RPL35	60S ribosomal protein L35	60S ribosomal protein L35 OS=Homo sapiens OX=9606 GN=RPL35 PE=1 SV=2	Yes	Yes	1	3	14.551	123	20.011
P48723	HSPA13	Heat shock 70 kDa protein 13	Heat shock 70 kDa protein 13 OS=Homo sapiens OX=9606 GN=HSPA13 PE=1 SV=1	Yes	Yes	1	3	51.927	471	4.4467
P51571	SSR4	Translocon-associated protein subunit delta	Translocon-associated protein subunit delta OS=Homo sapiens OX=9606 GN=SSR4 PE=1 SV=1	Yes	Yes	1	3	18.998	173	8.4524
P53396	ACLY	ATP-citrate synthase	ATP-citrate synthase OS=Homo sapiens OX=9606 GN=ACLY PE=1 SV=3	Yes	Yes	1	3	120.84	1101	6.3149
P55884	EIF3B	Eukaryotic translation initiation factor 3 subunit B	Eukaryotic translation initiation factor 3 subunit B OS=Homo sapiens OX=9606 GN=EIF3B PE=1 SV=3	Yes	Yes	1	3	92.48	814	8.3595
P61978	HNRNPK	Heterogeneous nuclear ribonucleoprotein K	Heterogeneous nuclear ribonucleoprotein K OS=Homo sapiens OX=9606 GN=HNRNPK PE=1 SV=1	Yes	Yes	1	3	50.976	463	42.252
P62081	RPS7	40S ribosomal protein S7	40S ribosomal protein S7 OS=Homo sapiens OX=9606 GN=RPS7 PE=1 SV=1	Yes	Yes	1	3	22.127	194	140.97
P62829	RPL23	60S ribosomal protein L23	60S ribosomal protein L23 OS=Homo sapiens OX=9606 GN=RPL23 PE=1 SV=1	Yes	Yes	1	3	14.865	140	28.517
P62899	RPL31	60S ribosomal protein L31	60S ribosomal protein L31 OS=Homo sapiens OX=9606 GN=RPL31 PE=1 SV=1	Yes	Yes	1	3	14.463	125	48.504
P63151	PPP2R2A	Serine/threonine-protein phosphatase 2A 55 kDa regulatory subunit B alpha isoform	Serine/threonine-protein phosphatase 2A 55 kDa regulatory subunit B alpha isoform OS=Homo sapiens OX=9606 GN=PPP2R2A PE=1 SV=1	Yes	Yes	1	3	51.691	447	4.3884
Q02790	FKBP4	Peptidyl-prolyl cis-trans isomerase FKBP4	Peptidyl-prolyl cis-trans isomerase FKBP4 OS=Homo sapiens OX=9606 GN=FKBP4 PE=1 SV=3	Yes	Yes	1	3	51.804	459	4.3083
Q07021	C1QBP	Complement component 1 Q subcomponent-binding protein, mitochondrial	Complement component 1 Q subcomponent-binding protein, mitochondrial OS=Homo sapiens OX=9606 GN=C1QBP PE=1 SV=1	Yes	Yes	1	3	31.362	282	16.484
Q13547	HDAC1	Histone deacetylase 1	Histone deacetylase 1 OS=Homo sapiens OX=9606 GN=HDAC1 PE=1 SV=1	Yes	Yes	1	3	55.102	482	9.4084
Q96DI7	SNRNP40	U5 small nuclear ribonucleoprotein 40 kDa protein	U5 small nuclear ribonucleoprotein 40 kDa protein OS=Homo sapiens OX=9606 GN=SNRNP40 PE=1 SV=1	Yes	Yes	1	3	39.31	357	5.8364
Q9BVA1	TUBB2B	Tubulin beta-2B chain	Tubulin beta-2B chain OS=Homo sapiens OX=9606 GN=TUBB2B PE=1 SV=1	Yes	Yes	1	3	49.953	445	13.292
Q9NPD3	EXOSC4	Exosome complex component RRP41	Exosome complex component RRP41 OS=Homo sapiens OX=9606 GN=EXOSC4 PE=1 SV=3	Yes	Yes	1	3	26.383	245	5.349
Q9NX58	LYAR	Cell growth-regulating nucleolar protein	Cell growth-regulating nucleolar protein OS=Homo sapiens OX=9606 GN=LYAR PE=1 SV=3	Yes	Yes	1	3	43.633	379	9.6566
Q9UI30	TRMT112	Multifunctional methyltransferase subunit TRM112-like protein	Multifunctional methyltransferase subunit TRM112-like protein OS=Homo sapiens OX=9606 GN=TRMT112 PE=1 SV=1	Yes	Yes	1	3	14.199	125	99.179
E9PPR1	EEF1D	Elongation factor 1-delta	Elongation factor 1-delta (Fragment) OS=Homo sapiens OX=9606 GN=EEF1D PE=1 SV=1	Yes	Yes	2	3	18.157	166	8.2564
A0A0A0MR02	VDAC2	Voltage-dependent anion-selective channel protein 2	Voltage-dependent anion-selective channel protein 2 (Fragment) OS=Homo sapiens OX=9606 GN=VDAC2 PE=1 SV=1	Yes	Yes	2	3	30.348	282	4.4945
P68400	CSNK2A1	Casein kinase II subunit alpha	Casein kinase II subunit alpha OS=Homo sapiens OX=9606 GN=CSNK2A1 PE=1 SV=1	Yes	Yes	2	3	45.143	391	12.188
B9A041	MDH1	Malate dehydrogenase, cytoplasmic	Malate dehydrogenase, cytoplasmic OS=Homo sapiens OX=9606 GN=MDH1 PE=1 SV=1	Yes	Yes	2	3	23.038	210	7.5623
A6NLN1	PTBP1	Polypyrimidine tract-binding protein 1	Polypyrimidine tract-binding protein 1 OS=Homo sapiens OX=9606 GN=PTBP1 PE=1 SV=4	Yes	Yes	2	3	56.51	527	20.317
D3YTB1	RPL32	60S ribosomal protein L32	60S ribosomal protein L32 (Fragment) OS=Homo sapiens OX=9606 GN=RPL32 PE=1 SV=1	Yes	Yes	2	3	15.616	133	37.085
E9PLL6	RPL27A	60S ribosomal protein L27a	60S ribosomal protein L27a OS=Homo sapiens OX=9606 GN=RPL27A PE=1 SV=1	Yes	Yes	2	3	12.201	108	11.182
K7ERI8	RAB5C	Ras-related protein Rab-5C	Uncharacterized protein OS=Homo sapiens OX=9606 PE=4 SV=1	Yes	Yes	2	3	17.852	161	3.645
P05387	RPLP2	60S acidic ribosomal protein P2	60S acidic ribosomal protein P2 OS=Homo sapiens OX=9606 GN=RPLP2 PE=1 SV=1	Yes	Yes	2	3	11.665	115	78.267
P07996	THBS1	Thrombospondin-1	Thrombospondin-1 OS=Homo sapiens OX=9606 GN=THBS1 PE=1 SV=2	Yes	Yes	2	3	129.38	1170	323.31
P09012	SNRPA	U1 small nuclear ribonucleoprotein A	U1 small nuclear ribonucleoprotein A OS=Homo sapiens OX=9606 GN=SNRPA PE=1 SV=3	Yes	Yes	2	3	31.279	282	5.5446
P09661	SNRPA1	U2 small nuclear ribonucleoprotein A	U2 small nuclear ribonucleoprotein A OS=Homo sapiens OX=9606 GN=SNRPA1 PE=1 SV=2	Yes	Yes	2	3	28.415	255	20.367
P16401	HIST1H1B	Histone H1.5	Histone H1.5 OS=Homo sapiens OX=9606 GN=H1-5 PE=1 SV=3	Yes	Yes	2	3	22.58	226	9.268
P26196	DDX6	Probable ATP-dependent RNA helicase DDX6	Probable ATP-dependent RNA helicase DDX6 OS=Homo sapiens OX=9606 GN=DDX6 PE=1 SV=2	Yes	Yes	2	3	54.416	483	7.6628
P52209	PGD	6-phosphogluconate dehydrogenase, decarboxylating	6-phosphogluconate dehydrogenase, decarboxylating OS=Homo sapiens OX=9606 GN=PGD PE=1 SV=3	Yes	Yes	2	3	53.139	483	4.4924
P55084	HADHB	Trifunctional enzyme subunit beta, mitochondrial	Trifunctional enzyme subunit beta, mitochondrial OS=Homo sapiens OX=9606 GN=HADHB PE=1 SV=3	Yes	Yes	2	3	51.294	474	7.1468
R4GMT0	ACTR1A	Alpha-centractin	Alpha-centractin OS=Homo sapiens OX=9606 GN=ACTR1A PE=1 SV=1	Yes	Yes	2	3	37.433	332	6.2371
P62318	SNRPD3	Small nuclear ribonucleoprotein Sm D3	Small nuclear ribonucleoprotein Sm D3 OS=Homo sapiens OX=9606 GN=SNRPD3 PE=1 SV=1	Yes	Yes	2	3	13.916	126	42.932
P67775	PPP2CA	Serine/threonine-protein phosphatase 2A catalytic subunit alpha isoform	Serine/threonine-protein phosphatase 2A catalytic subunit alpha isoform OS=Homo sapiens OX=9606 GN=PPP2CA PE=1 SV=1	Yes	Yes	2	3	35.594	309	7.492
P68371	TUBB4B	Tubulin beta-4B chain	Tubulin beta-4B chain OS=Homo sapiens OX=9606 GN=TUBB4B PE=1 SV=1	Yes	Yes	2	3	49.83	445	302.93
P84103	SRSF3	Serine/arginine-rich splicing factor 3	Serine/arginine-rich splicing factor 3 OS=Homo sapiens OX=9606 GN=SRSF3 PE=1 SV=1	Yes	Yes	2	3	19.329	164	16.822
Q15024	EXOSC7	Exosome complex component RRP42	Exosome complex component RRP42 OS=Homo sapiens OX=9606 GN=EXOSC7 PE=1 SV=3	Yes	Yes	2	3	31.821	291	5.031
Q15113	PCOLCE	Procollagen C-endopeptidase enhancer 1	Procollagen C-endopeptidase enhancer 1 OS=Homo sapiens OX=9606 GN=PCOLCE PE=1 SV=2	Yes	Yes	2	3	47.972	449	15.746
Q15365	PCBP1	Poly(rC)-binding protein 1	Poly(rC)-binding protein 1 OS=Homo sapiens OX=9606 GN=PCBP1 PE=1 SV=2	Yes	Yes	2	3	37.497	356	5.7608
Q7RTV0	PHF5A	PHD finger-like domain-containing protein 5A	PHD finger-like domain-containing protein 5A OS=Homo sapiens OX=9606 GN=PHF5A PE=1 SV=1	Yes	Yes	2	3	12.405	110	8.1653
Q8N1N4	KRT78	Keratin, type II cytoskeletal 78	Keratin, type II cytoskeletal 78 OS=Homo sapiens OX=9606 GN=KRT78 PE=1 SV=2	Yes	Yes	2	3	56.865	520	14.266
C9JIS1	GNB2	Guanine nucleotide-binding protein G(I)/G(S)/G(T) subunit beta-2	Guanine nucleotide-binding protein G(I)/G(S)/G(T) subunit beta-2 (Fragment) OS=Homo sapiens OX=9606 GN=GNB2 PE=1 SV=1	Yes	Yes	3	3	25.538	232	3.9041
M0R0N4	AP2S1	AP-2 complex subunit sigma	AP complex subunit sigma OS=Homo sapiens OX=9606 GN=AP2S1 PE=1 SV=1	Yes	Yes	3	3	17.303	144	7.0487
M0R0C6	KHSRP	Far upstream element-binding protein 2	Far upstream element-binding protein 2 OS=Homo sapiens OX=9606 GN=KHSRP PE=1 SV=2	Yes	Yes	3	3	76.65	747	6.7069
P00338	LDHA	L-lactate dehydrogenase A chain	L-lactate dehydrogenase A chain OS=Homo sapiens OX=9606 GN=LDHA PE=1 SV=2	Yes	Yes	3	3	36.688	332	9.1144
P20618	PSMB1	Proteasome subunit beta type-1	Proteasome subunit beta type-1 OS=Homo sapiens OX=9606 GN=PSMB1 PE=1 SV=2	Yes	Yes	3	3	26.489	241	45.733
P31153	MAT2A	S-adenosylmethionine synthase isoform type-2	S-adenosylmethionine synthase isoform type-2 OS=Homo sapiens OX=9606 GN=MAT2A PE=1 SV=1	Yes	Yes	3	3	43.66	395	6.3441
P37108	SRP14	Signal recognition particle 14 kDa protein	Signal recognition particle 14 kDa protein OS=Homo sapiens OX=9606 GN=SRP14 PE=1 SV=2	Yes	Yes	3	3	14.57	136	116.11
P62266	RPS23	40S ribosomal protein S23	40S ribosomal protein S23 OS=Homo sapiens OX=9606 GN=RPS23 PE=1 SV=3	Yes	Yes	3	3	15.807	143	19.6
P68871	HBB	Hemoglobin subunit beta	Hemoglobin subunit beta OS=Homo sapiens OX=9606 GN=HBB PE=1 SV=2	Yes	Yes	3	3	15.998	147	6.5346
Q9BPW8	NIPSNAP1	Protein NipSnap homolog 1	Protein NipSnap homolog 1 OS=Homo sapiens OX=9606 GN=NIPSNAP1 PE=1 SV=1	Yes	Yes	3	3	33.31	284	16.627
Q9BXP5	SRRT	Serrate RNA effector molecule homolog	Serrate RNA effector molecule homolog OS=Homo sapiens OX=9606 GN=SRRT PE=1 SV=1	Yes	Yes	3	3	100.67	876	4.0705
Q9UBS4	DNAJB11	DnaJ homolog subfamily B member 11	DnaJ homolog subfamily B member 11 OS=Homo sapiens OX=9606 GN=DNAJB11 PE=1 SV=1	Yes	Yes	3	3	40.513	358	22.622
Q9UQ80	PA2G4	Proliferation-associated protein 2G4	Proliferation-associated protein 2G4 OS=Homo sapiens OX=9606 GN=PA2G4 PE=1 SV=3	Yes	Yes	3	3	43.786	394	9.3516
F8VVM2	SLC25A3	Phosphate carrier protein, mitochondrial	Phosphate carrier protein, mitochondrial OS=Homo sapiens OX=9606 GN=SLC25A3 PE=1 SV=1	Yes	Yes	4	3	36.161	324	17.802
P22087	FBL	rRNA 2-O-methyltransferase fibrillarin	rRNA 2-O-methyltransferase fibrillarin OS=Homo sapiens OX=9606 GN=FBL PE=1 SV=2	Yes	Yes	4	3	33.784	321	13.32
A0A087X2I1	PSMC6	26S protease regulatory subunit 10B	26S proteasome regulatory subunit 10B OS=Homo sapiens OX=9606 GN=PSMC6 PE=1 SV=1	No	Yes	0	4	45.796	403	5.2718
E7EX17	EIF4B	Eukaryotic translation initiation factor 4B	Eukaryotic translation initiation factor 4B OS=Homo sapiens OX=9606 GN=EIF4B PE=1 SV=1	No	Yes	0	4	69.697	616	48.097
F8W1C3	MMP19	Matrix metalloproteinase-19	Matrix metalloproteinase-19 OS=Homo sapiens OX=9606 GN=MMP19 PE=1 SV=1	No	Yes	0	4	54.605	485	40.453
P05109	S100A8	Protein S100-A8	Protein S100-A8 OS=Homo sapiens OX=9606 GN=S100A8 PE=1 SV=1	No	Yes	0	4	10.834	93	24.401
P06702	S100A9	Protein S100-A9	Protein S100-A9 OS=Homo sapiens OX=9606 GN=S100A9 PE=1 SV=1	No	Yes	0	4	13.242	114	268.64
P07305	H1F0	Histone H1.0	Histone H1.0 OS=Homo sapiens OX=9606 GN=H1-0 PE=1 SV=3	No	Yes	0	4	20.863	194	5.2801
P13674	P4HA1	Prolyl 4-hydroxylase subunit alpha-1	Prolyl 4-hydroxylase subunit alpha-1 OS=Homo sapiens OX=9606 GN=P4HA1 PE=1 SV=2	No	Yes	0	4	61.049	534	3.8028
P29508	SERPINB3	Serpin B3	Serpin B3 OS=Homo sapiens OX=9606 GN=SERPINB3 PE=1 SV=2	No	Yes	0	4	44.564	390	12.319
P47929	LGALS7	Galectin-7	Galectin-7 OS=Homo sapiens OX=9606 GN=LGALS7 PE=1 SV=2	No	Yes	0	4	15.075	136	11.785
P52597	HNRNPF	Heterogeneous nuclear ribonucleoprotein F	Heterogeneous nuclear ribonucleoprotein F OS=Homo sapiens OX=9606 GN=HNRNPF PE=1 SV=3	No	Yes	0	4	45.671	415	183.66
P67936	TPM4	Tropomyosin alpha-4 chain	Tropomyosin alpha-4 chain OS=Homo sapiens OX=9606 GN=TPM4 PE=1 SV=3	No	Yes	0	4	28.521	248	5.0449
Q8N1G4	LRRC47	Leucine-rich repeat-containing protein 47	Leucine-rich repeat-containing protein 47 OS=Homo sapiens OX=9606 GN=LRRC47 PE=1 SV=1	No	Yes	0	4	63.472	583	10.707
Q8NC51	SERBP1	Plasminogen activator inhibitor 1 RNA-binding protein	Plasminogen activator inhibitor 1 RNA-binding protein OS=Homo sapiens OX=9606 GN=SERBP1 PE=1 SV=2	No	Yes	0	4	44.965	408	24.051
Q9NUD5	ZCCHC3	Zinc finger CCHC domain-containing protein 3	Zinc finger CCHC domain-containing protein 3 OS=Homo sapiens OX=9606 GN=ZCCHC3 PE=1 SV=2	No	Yes	0	4	43.547	403	2.9193
Q9UG63	ABCF2	ATP-binding cassette sub-family F member 2	ATP-binding cassette sub-family F member 2 OS=Homo sapiens OX=9606 GN=ABCF2 PE=1 SV=2	No	Yes	0	4	71.289	623	11.075
Q9Y285	FARSA	Phenylalanine--tRNA ligase alpha subunit	Phenylalanine--tRNA ligase alpha subunit OS=Homo sapiens OX=9606 GN=FARSA PE=1 SV=3	No	Yes	0	4	57.563	508	7.044
Q9Y295	DRG1	Developmentally-regulated GTP-binding protein 1	Developmentally-regulated GTP-binding protein 1 OS=Homo sapiens OX=9606 GN=DRG1 PE=1 SV=1	No	Yes	0	4	40.542	367	12.557
Q9Y2X3	NOP58	Nucleolar protein 58	Nucleolar protein 58 OS=Homo sapiens OX=9606 GN=NOP58 PE=1 SV=1	No	Yes	0	4	59.578	529	9.7804
Q9Y3B4	SF3B6	Splicing factor 3B subunit 6	Splicing factor 3B subunit 6 OS=Homo sapiens OX=9606 GN=SF3B6 PE=1 SV=1	No	Yes	0	4	14.585	125	11.406
A0A087WYD1	AP2B1	AP-2 complex subunit beta	AP-2 complex subunit beta (Fragment) OS=Homo sapiens OX=9606 GN=AP2B1 PE=1 SV=1	Yes	Yes	1	4	70.916	639	8.7207
A0A0S2Z471	CKB	Creatine kinase B-type	Creatine kinase (Fragment) OS=Homo sapiens OX=9606 GN=CKB PE=2 SV=1	Yes	Yes	1	4	44.921	405	12.133
E9PH82	FAM98A	Protein FAM98A	Protein FAM98A OS=Homo sapiens OX=9606 GN=FAM98A PE=1 SV=1	Yes	Yes	1	4	34.431	312	9.4506
B0YIW6	ARCN1	Coatomer subunit delta	Coatomer subunit delta OS=Homo sapiens OX=9606 GN=ARCN1 PE=1 SV=1	Yes	Yes	1	4	61.626	552	3.7466
D6RIY6	EXOSC9	Exosome complex component RRP45	Exosome complex component RRP45 OS=Homo sapiens OX=9606 GN=EXOSC9 PE=1 SV=1	Yes	Yes	1	4	46.977	423	4.9411
F5H6X6	GANAB	Neutral alpha-glucosidase AB	Neutral alpha-glucosidase AB OS=Homo sapiens OX=9606 GN=GANAB PE=1 SV=1	Yes	Yes	1	4	96.215	847	6.7122
H0YKD8	RPL28	60S ribosomal protein L28	60S ribosomal protein L28 OS=Homo sapiens OX=9606 GN=RPL28 PE=1 SV=1	Yes	Yes	1	4	19.072	170	25.144
I3L397	EIF5A	Eukaryotic translation initiation factor 5A	Eukaryotic translation initiation factor 5A (Fragment) OS=Homo sapiens OX=9606 GN=EIF5A PE=1 SV=8	Yes	Yes	1	4	16.019	146	51.67
P00390	GSR	Glutathione reductase, mitochondrial	Glutathione reductase, mitochondrial OS=Homo sapiens OX=9606 GN=GSR PE=1 SV=2	Yes	Yes	1	4	56.256	522	8.1508
Q96KK5	HIST1H2AH	Histone H2A type 1-H	Histone H2A type 1-H OS=Homo sapiens OX=9606 GN=H2AC12 PE=1 SV=3	Yes	Yes	1	4	13.906	128	90.74
P14543	NID1	Nidogen-1	Nidogen-1 OS=Homo sapiens OX=9606 GN=NID1 PE=1 SV=3	Yes	Yes	1	4	136.38	1247	9.0876
P49458	SRP9	Signal recognition particle 9 kDa protein	Signal recognition particle 9 kDa protein OS=Homo sapiens OX=9606 GN=SRP9 PE=1 SV=2	Yes	Yes	1	4	10.112	86	19.015
P62854	RPS26	40S ribosomal protein S26	40S ribosomal protein S26 OS=Homo sapiens OX=9606 GN=RPS26 PE=1 SV=3	Yes	Yes	1	4	13.015	115	86.078
Q14152	EIF3A	Eukaryotic translation initiation factor 3 subunit A	Eukaryotic translation initiation factor 3 subunit A OS=Homo sapiens OX=9606 GN=EIF3A PE=1 SV=1	Yes	Yes	1	4	166.57	1382	7.2252
Q15397	KIAA0020	Pumilio domain-containing protein KIAA0020	Pumilio homolog 3 OS=Homo sapiens OX=9606 GN=PUM3 PE=1 SV=3	Yes	Yes	1	4	73.584	648	12.445
Q9P035	HACD3	Very-long-chain (3R)-3-hydroxyacyl-CoA dehydratase 3	Very-long-chain (3R)-3-hydroxyacyl-CoA dehydratase 3 OS=Homo sapiens OX=9606 GN=HACD3 PE=1 SV=2	Yes	Yes	1	4	43.159	362	26.38
P01857	IGHG1	Ig gamma-1 chain C region	Immunoglobulin heavy constant gamma 1 OS=Homo sapiens OX=9606 GN=IGHG1 PE=1 SV=1	Yes	Yes	2	4	36.105	330	7.7091
A0A0C4DGB6	ALB	Serum albumin	Albumin OS=Homo sapiens OX=9606 GN=ALB PE=1 SV=1	Yes	Yes	2	4	69.226	604	15.89
A0A7I2V4N2	NONO	Non-POU domain-containing octamer-binding protein	Non-POU domain-containing octamer-binding protein OS=Homo sapiens OX=9606 GN=NONO PE=1 SV=1	Yes	Yes	2	4	42.524	360	7.6712
P55209	NAP1L1	Nucleosome assembly protein 1-like 1	Nucleosome assembly protein 1-like 1 OS=Homo sapiens OX=9606 GN=NAP1L1 PE=1 SV=1	Yes	Yes	2	4	45.374	391	11.484
C9J4Z3	RPL37A	60S ribosomal protein L37a	60S ribosomal protein L37a OS=Homo sapiens OX=9606 GN=RPL37A PE=1 SV=1	Yes	Yes	2	4	7.624	68	36.66
E7EPB3	RPL14	60S ribosomal protein L14	60S ribosomal protein L14 OS=Homo sapiens OX=9606 GN=RPL14 PE=1 SV=1	Yes	Yes	2	4	14.558	124	14.933
Q14534	SQLE	Squalene monooxygenase	Squalene monooxygenase OS=Homo sapiens OX=9606 GN=SQLE PE=1 SV=3	Yes	Yes	2	4	63.922	574	4.6377
F5H4Z8	THBS3	Thrombospondin-3	Thrombospondin-3 OS=Homo sapiens OX=9606 GN=THBS3 PE=1 SV=2	Yes	Yes	2	4	103.25	947	7.1779
J3KT73	RPL38	60S ribosomal protein L38	60S ribosomal protein L38 OS=Homo sapiens OX=9606 GN=RPL38 PE=1 SV=1	Yes	Yes	2	4	7.5649	64	16.438
O75822	EIF3J	Eukaryotic translation initiation factor 3 subunit J	Eukaryotic translation initiation factor 3 subunit J OS=Homo sapiens OX=9606 GN=EIF3J PE=1 SV=2	Yes	Yes	2	4	29.062	258	8.3402
P00966	ASS1	Argininosuccinate synthase	Argininosuccinate synthase OS=Homo sapiens OX=9606 GN=ASS1 PE=1 SV=2	Yes	Yes	2	4	46.53	412	10.373
P14923	JUP	Junction plakoglobin	Junction plakoglobin OS=Homo sapiens OX=9606 GN=JUP PE=1 SV=3	Yes	Yes	2	4	81.744	745	15.589
P18669	PGAM1	Phosphoglycerate mutase 1	Phosphoglycerate mutase 1 OS=Homo sapiens OX=9606 GN=PGAM1 PE=1 SV=2	Yes	Yes	2	4	28.804	254	7.9563
P20042	EIF2S2	Eukaryotic translation initiation factor 2 subunit 2	Eukaryotic translation initiation factor 2 subunit 2 OS=Homo sapiens OX=9606 GN=EIF2S2 PE=1 SV=2	Yes	Yes	2	4	38.388	333	52.82
P35268	RPL22	60S ribosomal protein L22	60S ribosomal protein L22 OS=Homo sapiens OX=9606 GN=RPL22 PE=1 SV=2	Yes	Yes	2	4	14.787	128	151.9
P40429	RPL13A	60S ribosomal protein L13a	60S ribosomal protein L13a OS=Homo sapiens OX=9606 GN=RPL13A PE=1 SV=2	Yes	Yes	2	4	23.577	203	78.683
P81605	DCD	Dermcidin	Dermcidin OS=Homo sapiens OX=9606 GN=DCD PE=1 SV=2	Yes	Yes	2	4	11.284	110	12.049
Q08211	DHX9	ATP-dependent RNA helicase A	ATP-dependent RNA helicase A OS=Homo sapiens OX=9606 GN=DHX9 PE=1 SV=4	Yes	Yes	2	4	140.96	1270	6.83
Q13200	PSMD2	26S proteasome non-ATPase regulatory subunit 2	26S proteasome non-ATPase regulatory subunit 2 OS=Homo sapiens OX=9606 GN=PSMD2 PE=1 SV=3	Yes	Yes	2	4	100.2	908	10.348
Q7KZF4	SND1	Staphylococcal nuclease domain-containing protein 1	Staphylococcal nuclease domain-containing protein 1 OS=Homo sapiens OX=9606 GN=SND1 PE=1 SV=1	Yes	Yes	2	4	102	910	10.214
Q96HS1	PGAM5	Serine/threonine-protein phosphatase PGAM5, mitochondrial	Serine/threonine-protein phosphatase PGAM5, mitochondrial OS=Homo sapiens OX=9606 GN=PGAM5 PE=1 SV=2	Yes	Yes	2	4	32.004	289	12.927
Q9NZ01	TECR	Very-long-chain enoyl-CoA reductase	Very-long-chain enoyl-CoA reductase OS=Homo sapiens OX=9606 GN=TECR PE=1 SV=1	Yes	Yes	2	4	36.034	308	11.835
Q9Y3U8	RPL36	60S ribosomal protein L36	60S ribosomal protein L36 OS=Homo sapiens OX=9606 GN=RPL36 PE=1 SV=3	Yes	Yes	2	4	12.254	105	45.327
A0A8I5KS71	SET	Protein SET	Protein SET OS=Homo sapiens OX=9606 GN=SET PE=4 SV=1	Yes	Yes	3	4	26.779	233	43.277
P62263	RPS14	40S ribosomal protein S14	40S ribosomal protein S14 OS=Homo sapiens OX=9606 GN=RPS14 PE=1 SV=3	Yes	Yes	3	4	16.273	151	40.499
A0A7I2V3E1	PARP1	Poly [ADP-ribose] polymerase 1	Poly [ADP-ribose] polymerase OS=Homo sapiens OX=9606 GN=PARP1 PE=1 SV=1	Yes	Yes	3	4	108.19	971	6.2037
P13647	KRT5	Keratin, type II cytoskeletal 5	Keratin, type II cytoskeletal 5 OS=Homo sapiens OX=9606 GN=KRT5 PE=1 SV=3	Yes	Yes	3	4	62.378	590	160.88
J3QLE5	SNRPN	Small nuclear ribonucleoprotein-associated protein N	Small nuclear ribonucleoprotein-associated protein N (Fragment) OS=Homo sapiens OX=9606 GN=SNRPN PE=1 SV=1	Yes	Yes	3	4	17.546	169	8.3495
P06858	LPL	Lipoprotein lipase	Lipoprotein lipase OS=Homo sapiens OX=9606 GN=LPL PE=1 SV=1	Yes	Yes	3	4	53.162	475	192.87
P54136	RARS	Arginine--tRNA ligase, cytoplasmic	Arginine--tRNA ligase, cytoplasmic OS=Homo sapiens OX=9606 GN=RARS1 PE=1 SV=2	Yes	Yes	3	4	75.378	660	13.36
P60866	RPS20	40S ribosomal protein S20	40S ribosomal protein S20 OS=Homo sapiens OX=9606 GN=RPS20 PE=1 SV=1	Yes	Yes	3	4	13.373	119	36.823
P62195	PSMC5	26S protease regulatory subunit 8	26S proteasome regulatory subunit 8 OS=Homo sapiens OX=9606 GN=PSMC5 PE=1 SV=1	Yes	Yes	3	4	45.626	406	8.73
Q15008	PSMD6	26S proteasome non-ATPase regulatory subunit 6	26S proteasome non-ATPase regulatory subunit 6 OS=Homo sapiens OX=9606 GN=PSMD6 PE=1 SV=1	Yes	Yes	3	4	45.531	389	7.1065
Q9Y221	NIP7	60S ribosome subunit biogenesis protein NIP7 homolog	60S ribosome subunit biogenesis protein NIP7 homolog OS=Homo sapiens OX=9606 GN=NIP7 PE=1 SV=1	Yes	Yes	3	4	20.462	180	23.415
P23526	AHCY	Adenosylhomocysteinase	Adenosylhomocysteinase OS=Homo sapiens OX=9606 GN=AHCY PE=1 SV=4	Yes	Yes	4	4	47.716	432	7.217
P62314	SNRPD1	Small nuclear ribonucleoprotein Sm D1	Small nuclear ribonucleoprotein Sm D1 OS=Homo sapiens OX=9606 GN=SNRPD1 PE=1 SV=1	Yes	Yes	4	4	13.281	119	12.063
Q99613	EIF3C	Eukaryotic translation initiation factor 3 subunit C	Eukaryotic translation initiation factor 3 subunit C OS=Homo sapiens OX=9606 GN=EIF3C PE=1 SV=1	Yes	Yes	4	4	105.34	913	45.187
Q9UBQ5	EIF3K	Eukaryotic translation initiation factor 3 subunit K	Eukaryotic translation initiation factor 3 subunit K OS=Homo sapiens OX=9606 GN=EIF3K PE=1 SV=1	Yes	Yes	4	4	25.059	218	35.77
A0A8I5KU76	ERP44	Endoplasmic reticulum resident protein 44	Endoplasmic reticulum resident protein 44 OS=Homo sapiens OX=9606 GN=ERP44 PE=4 SV=1	Yes	Yes	5	4	39.916	344	7.3745
H0YMZ1	PSMA4	Proteasome subunit alpha type	Proteasome subunit alpha type (Fragment) OS=Homo sapiens OX=9606 GN=PSMA4 PE=1 SV=8	Yes	Yes	5	4	24.526	220	16.34
P05141	SLC25A5	ADP/ATP translocase 2	ADP/ATP translocase 2 OS=Homo sapiens OX=9606 GN=SLC25A5 PE=1 SV=7	Yes	Yes	5	4	32.852	298	74.846
P62316	SNRPD2	Small nuclear ribonucleoprotein Sm D2	Small nuclear ribonucleoprotein Sm D2 OS=Homo sapiens OX=9606 GN=SNRPD2 PE=1 SV=1	Yes	Yes	5	4	13.527	118	22.574
K7EM56	RPS15	40S ribosomal protein S15	40S ribosomal protein S15 OS=Homo sapiens OX=9606 GN=RPS15 PE=1 SV=2	No	Yes	0	5	12.99	112	43.721
J3KRE2	ARHGDIA	Rho GDP-dissociation inhibitor 1	Rho GDP-dissociation inhibitor 1 OS=Homo sapiens OX=9606 GN=ARHGDIA PE=1 SV=1	No	Yes	0	5	14.814	129	11.784
P31151	S100A7	Protein S100-A7	Protein S100-A7 OS=Homo sapiens OX=9606 GN=S100A7 PE=1 SV=4	No	Yes	0	5	11.471	101	14.849
Q13263	TRIM28	Transcription intermediary factor 1-beta	Transcription intermediary factor 1-beta OS=Homo sapiens OX=9606 GN=TRIM28 PE=1 SV=5	No	Yes	0	5	88.549	835	7.5662
A0A0A0MRJ6	PCMT1	Protein-L-isoaspartate O-methyltransferase	Protein-L-isoaspartate O-methyltransferase OS=Homo sapiens OX=9606 GN=PCMT1 PE=1 SV=1	Yes	Yes	1	5	30.315	285	137.57
A0A8I5KWT8	MYH9	Myosin-9	Myosin-9 OS=Homo sapiens OX=9606 GN=MYH9 PE=4 SV=1	Yes	Yes	1	5	229.18	1981	8.3819
P02538	KRT6A	Keratin, type II cytoskeletal 6A	Keratin, type II cytoskeletal 6A OS=Homo sapiens OX=9606 GN=KRT6A PE=1 SV=3	Yes	Yes	1	5	60.044	564	323.31
O00264	PGRMC1	Membrane-associated progesterone receptor component 1	Membrane-associated progesterone receptor component 1 OS=Homo sapiens OX=9606 GN=PGRMC1 PE=1 SV=3	Yes	Yes	1	5	21.671	195	3.9864
O60832	DKC1	H/ACA ribonucleoprotein complex subunit 4	H/ACA ribonucleoprotein complex subunit DKC1 OS=Homo sapiens OX=9606 GN=DKC1 PE=1 SV=3	Yes	Yes	1	5	57.673	514	66.629
P46778	RPL21	60S ribosomal protein L21	60S ribosomal protein L21 OS=Homo sapiens OX=9606 GN=RPL21 PE=1 SV=2	Yes	Yes	1	5	18.565	160	65.709
P61221	ABCE1	ATP-binding cassette sub-family E member 1	ATP-binding cassette sub-family E member 1 OS=Homo sapiens OX=9606 GN=ABCE1 PE=1 SV=1	Yes	Yes	1	5	67.314	599	17.028
P62191	PSMC1	26S protease regulatory subunit 4	26S proteasome regulatory subunit 4 OS=Homo sapiens OX=9606 GN=PSMC1 PE=1 SV=1	Yes	Yes	1	5	49.184	440	32.052
Q9Y3F4	STRAP	Serine-threonine kinase receptor-associated protein	Serine-threonine kinase receptor-associated protein OS=Homo sapiens OX=9606 GN=STRAP PE=1 SV=1	Yes	Yes	1	5	38.438	350	21.398
A0A087WVQ6	CLTC	Clathrin heavy chain	Clathrin heavy chain OS=Homo sapiens OX=9606 GN=CLTC PE=1 SV=1	Yes	Yes	2	5	192.06	1679	7.3991
A0A1C7CYX9	DPYSL2	Dihydropyrimidinase-related protein 2	Dihydropyrimidinase-related protein 2 OS=Homo sapiens OX=9606 GN=DPYSL2 PE=1 SV=1	Yes	Yes	2	5	73.502	677	14.246
B3KS98	EIF3H	Eukaryotic translation initiation factor 3 subunit H	Eukaryotic translation initiation factor 3 subunit H OS=Homo sapiens OX=9606 GN=EIF3H PE=1 SV=1	Yes	Yes	2	5	41.581	366	92.889
J3KTL2	SRSF1	Serine/arginine-rich splicing factor 1	Serine/arginine-rich splicing factor 1 OS=Homo sapiens OX=9606 GN=SRSF1 PE=1 SV=1	Yes	Yes	2	5	28.329	253	17.229
P07585	DCN	Decorin	Decorin OS=Homo sapiens OX=9606 GN=DCN PE=1 SV=1	Yes	Yes	2	5	39.746	359	14.799
P18077	RPL35A	60S ribosomal protein L35a	60S ribosomal protein L35a OS=Homo sapiens OX=9606 GN=RPL35A PE=1 SV=2	Yes	Yes	2	5	12.538	110	26.421
P63104	YWHAZ	14-3-3 protein zeta/delta	14-3-3 protein zeta/delta OS=Homo sapiens OX=9606 GN=YWHAZ PE=1 SV=1	Yes	Yes	2	5	27.745	245	29.455
Q14257	RCN2	Reticulocalbin-2	Reticulocalbin-2 OS=Homo sapiens OX=9606 GN=RCN2 PE=1 SV=1	Yes	Yes	2	5	36.876	317	80.169
Q9NSD9	FARSB	Phenylalanine--tRNA ligase beta subunit	Phenylalanine--tRNA ligase beta subunit OS=Homo sapiens OX=9606 GN=FARSB PE=1 SV=3	Yes	Yes	2	5	66.115	589	11.07
Q9UNM6	PSMD13	26S proteasome non-ATPase regulatory subunit 13	26S proteasome non-ATPase regulatory subunit 13 OS=Homo sapiens OX=9606 GN=PSMD13 PE=1 SV=2	Yes	Yes	2	5	42.945	376	6.4478
P35998	PSMC2	26S protease regulatory subunit 7	26S proteasome regulatory subunit 7 OS=Homo sapiens OX=9606 GN=PSMC2 PE=1 SV=3	Yes	Yes	3	5	48.633	433	9.3868
P10599	TXN	Thioredoxin	Thioredoxin OS=Homo sapiens OX=9606 GN=TXN PE=1 SV=3	Yes	Yes	3	5	11.737	105	10.122
P30048	PRDX3	Thioredoxin-dependent peroxide reductase, mitochondrial	Thioredoxin-dependent peroxide reductase, mitochondrial OS=Homo sapiens OX=9606 GN=PRDX3 PE=1 SV=3	Yes	Yes	3	5	27.692	256	21.103
P38919	EIF4A3	Eukaryotic initiation factor 4A-III	Eukaryotic initiation factor 4A-III OS=Homo sapiens OX=9606 GN=EIF4A3 PE=1 SV=4	Yes	Yes	3	5	46.871	411	10.866
P46783	RPS10	40S ribosomal protein S10	40S ribosomal protein S10 OS=Homo sapiens OX=9606 GN=RPS10 PE=1 SV=1	Yes	Yes	3	5	18.898	165	178.99
P60842	EIF4A1	Eukaryotic initiation factor 4A-I	Eukaryotic initiation factor 4A-I OS=Homo sapiens OX=9606 GN=EIF4A1 PE=1 SV=1	Yes	Yes	3	5	46.153	406	319.79
P61353	RPL27	60S ribosomal protein L27	60S ribosomal protein L27 OS=Homo sapiens OX=9606 GN=RPL27 PE=1 SV=2	Yes	Yes	3	5	15.798	136	239.67
P62979	RPS27A	Ubiquitin-40S ribosomal protein S27a	Ubiquitin-40S ribosomal protein S27a OS=Homo sapiens OX=9606 GN=RPS27A PE=1 SV=2	Yes	Yes	3	5	17.965	156	132.95
P62995	TRA2B	Transformer-2 protein homolog beta	Transformer-2 protein homolog beta OS=Homo sapiens OX=9606 GN=TRA2B PE=1 SV=1	Yes	Yes	3	5	33.665	288	17.083
C9JXB8	RPL24	60S ribosomal protein L24	60S ribosomal protein L24 OS=Homo sapiens OX=9606 GN=RPL24 PE=1 SV=1	Yes	Yes	4	5	14.369	121	83.051
E7ESE2	PHB	Prohibitin	Prohibitin (Fragment) OS=Homo sapiens OX=9606 GN=PHB PE=1 SV=2	Yes	Yes	4	5	22.398	202	11.196
P62244	RPS15A	40S ribosomal protein S15a	40S ribosomal protein S15a OS=Homo sapiens OX=9606 GN=RPS15A PE=1 SV=2	Yes	Yes	4	5	14.839	130	126.75
D6R9P3	HNRNPAB	Heterogeneous nuclear ribonucleoprotein A/B	Heterogeneous nuclear ribonucleoprotein A/B OS=Homo sapiens OX=9606 GN=HNRNPAB PE=1 SV=1	Yes	Yes	5	5	30.302	280	28.942
P09382	LGALS1	Galectin-1	Galectin-1 OS=Homo sapiens OX=9606 GN=LGALS1 PE=1 SV=2	Yes	Yes	5	5	14.716	135	17.115
P28070	PSMB4	Proteasome subunit beta type-4	Proteasome subunit beta type-4 OS=Homo sapiens OX=9606 GN=PSMB4 PE=1 SV=4	Yes	Yes	5	5	29.204	264	79.723
P60174	TPI1	Triosephosphate isomerase	Triosephosphate isomerase OS=Homo sapiens OX=9606 GN=TPI1 PE=1 SV=4	Yes	Yes	5	5	26.669	249	13.948
Q9Y230	RUVBL2	RuvB-like 2	RuvB-like 2 OS=Homo sapiens OX=9606 GN=RUVBL2 PE=1 SV=3	Yes	Yes	5	5	51.156	463	14.451
P13929	ENO3	Beta-enolase	Beta-enolase OS=Homo sapiens OX=9606 GN=ENO3 PE=1 SV=5	Yes	Yes	6	5	46.986	434	16.178
P30050	RPL12	60S ribosomal protein L12	60S ribosomal protein L12 OS=Homo sapiens OX=9606 GN=RPL12 PE=1 SV=1	Yes	Yes	6	5	17.818	165	323.31
P04075	ALDOA	Fructose-bisphosphate aldolase A	Fructose-bisphosphate aldolase A OS=Homo sapiens OX=9606 GN=ALDOA PE=1 SV=2	Yes	Yes	7	5	39.42	364	54.653
Q99623	PHB2	Prohibitin-2	Prohibitin-2 OS=Homo sapiens OX=9606 GN=PHB2 PE=1 SV=2	Yes	Yes	7	5	33.296	299	17.942
P05198	EIF2S1	Eukaryotic translation initiation factor 2 subunit 1	Eukaryotic translation initiation factor 2 subunit 1 OS=Homo sapiens OX=9606 GN=EIF2S1 PE=1 SV=3	No	Yes	0	6	36.112	315	48.692
Q14498	RBM39	RNA-binding protein 39	RNA-binding protein 39 OS=Homo sapiens OX=9606 GN=RBM39 PE=1 SV=2	No	Yes	0	6	59.379	530	30.306
H0Y653	NOP56	Nucleolar protein 56	Nucleolar protein 56 (Fragment) OS=Homo sapiens OX=9606 GN=NOP56 PE=1 SV=1	Yes	Yes	1	6	24.144	219	6.7411
P28482	MAPK1	Mitogen-activated protein kinase 1	Mitogen-activated protein kinase 1 OS=Homo sapiens OX=9606 GN=MAPK1 PE=1 SV=3	Yes	Yes	1	6	41.389	360	6.847
P35637	FUS	RNA-binding protein FUS	RNA-binding protein FUS OS=Homo sapiens OX=9606 GN=FUS PE=1 SV=1	Yes	Yes	1	6	53.425	526	172.48
Q12906	ILF3	Interleukin enhancer-binding factor 3	Interleukin enhancer-binding factor 3 OS=Homo sapiens OX=9606 GN=ILF3 PE=1 SV=3	Yes	Yes	1	6	95.337	894	10.694
Q15185	PTGES3	Prostaglandin E synthase 3	Prostaglandin E synthase 3 OS=Homo sapiens OX=9606 GN=PTGES3 PE=1 SV=1	Yes	Yes	2	6	18.697	160	136.81
A0A6Q8PFK8	HSPB1	Heat shock protein beta-1	Heat shock protein beta-1 OS=Homo sapiens OX=9606 GN=HSPB1 PE=1 SV=1	Yes	Yes	2	6	21.882	198	71.757
O00560	SDCBP	Syntenin-1	Syntenin-1 OS=Homo sapiens OX=9606 GN=SDCBP PE=1 SV=1	Yes	Yes	2	6	32.444	298	22.943
P25398	RPS12	40S ribosomal protein S12	40S ribosomal protein S12 OS=Homo sapiens OX=9606 GN=RPS12 PE=1 SV=3	Yes	Yes	2	6	14.515	132	136.35
P55036	PSMD4	26S proteasome non-ATPase regulatory subunit 4	26S proteasome non-ATPase regulatory subunit 4 OS=Homo sapiens OX=9606 GN=PSMD4 PE=1 SV=1	Yes	Yes	2	6	40.736	377	53.42
P67809	YBX1	Nuclease-sensitive element-binding protein 1	Y-box-binding protein 1 OS=Homo sapiens OX=9606 GN=YBX1 PE=1 SV=3	Yes	Yes	2	6	35.924	324	246.08
Q9BQA1	WDR77	Methylosome protein 50	Methylosome protein 50 OS=Homo sapiens OX=9606 GN=WDR77 PE=1 SV=1	Yes	Yes	2	6	36.724	342	18.186
Q9Y6Y0	IVNS1ABP	Influenza virus NS1A-binding protein	Influenza virus NS1A-binding protein OS=Homo sapiens OX=9606 GN=IVNS1ABP PE=1 SV=3	Yes	Yes	2	6	71.729	642	109.36
K7ENG2	U2AF2	Splicing factor U2AF 65 kDa subunit	Splicing factor U2AF subunit OS=Homo sapiens OX=9606 GN=U2AF2 PE=1 SV=1	Yes	Yes	3	6	33.901	307	71.073
P27348	YWHAQ	14-3-3 protein theta	14-3-3 protein theta OS=Homo sapiens OX=9606 GN=YWHAQ PE=1 SV=1	Yes	Yes	3	6	27.764	245	18.708
P31942	HNRNPH3	Heterogeneous nuclear ribonucleoprotein H3	Heterogeneous nuclear ribonucleoprotein H3 OS=Homo sapiens OX=9606 GN=HNRNPH3 PE=1 SV=2	Yes	Yes	3	6	36.926	346	71.409
P49721	PSMB2	Proteasome subunit beta type-2	Proteasome subunit beta type-2 OS=Homo sapiens OX=9606 GN=PSMB2 PE=1 SV=1	Yes	Yes	3	6	22.836	201	107.46
P62851	RPS25	40S ribosomal protein S25	40S ribosomal protein S25 OS=Homo sapiens OX=9606 GN=RPS25 PE=1 SV=1	Yes	Yes	3	6	13.742	125	28.81
P62937	PPIA	Peptidyl-prolyl cis-trans isomerase A	Peptidyl-prolyl cis-trans isomerase A OS=Homo sapiens OX=9606 GN=PPIA PE=1 SV=2	Yes	Yes	3	6	18.012	165	63.761
Q01081	U2AF1	Splicing factor U2AF 35 kDa subunit	Splicing factor U2AF 35 kDa subunit OS=Homo sapiens OX=9606 GN=U2AF1 PE=1 SV=3	Yes	Yes	3	6	27.872	240	104.62
Q07666	KHDRBS1	KH domain-containing, RNA-binding, signal transduction-associated protein 1	KH domain-containing, RNA-binding, signal transduction-associated protein 1 OS=Homo sapiens OX=9606 GN=KHDRBS1 PE=1 SV=1	Yes	Yes	3	6	48.227	443	11.315
Q92804	TAF15	TATA-binding protein-associated factor 2N	TATA-binding protein-associated factor 2N OS=Homo sapiens OX=9606 GN=TAF15 PE=1 SV=1	Yes	Yes	3	6	61.829	592	53.502
P04843	RPN1	Dolichyl-diphosphooligosaccharide--protein glycosyltransferase subunit 1	Dolichyl-diphosphooligosaccharide--protein glycosyltransferase subunit 1 OS=Homo sapiens OX=9606 GN=RPN1 PE=1 SV=1	Yes	Yes	4	6	68.569	607	32.294
P62753	RPS6	40S ribosomal protein S6	40S ribosomal protein S6 OS=Homo sapiens OX=9606 GN=RPS6 PE=1 SV=1	Yes	Yes	4	6	28.68	249	224.33
Q13162	PRDX4	Peroxiredoxin-4	Peroxiredoxin-4 OS=Homo sapiens OX=9606 GN=PRDX4 PE=1 SV=1	Yes	Yes	4	6	30.54	271	86.054
Q16658	FSCN1	Fascin	Fascin OS=Homo sapiens OX=9606 GN=FSCN1 PE=1 SV=3	Yes	Yes	4	6	54.529	493	7.8925
E7ENZ3	CCT5	T-complex protein 1 subunit epsilon	T-complex protein 1 subunit epsilon OS=Homo sapiens OX=9606 GN=CCT5 PE=1 SV=1	Yes	Yes	5	6	53.848	486	38.732
E5RI99	RPL30	60S ribosomal protein L30	60S ribosomal protein L30 (Fragment) OS=Homo sapiens OX=9606 GN=RPL30 PE=1 SV=1	Yes	Yes	5	6	12.656	114	164.49
P00558	PGK1	Phosphoglycerate kinase 1	Phosphoglycerate kinase 1 OS=Homo sapiens OX=9606 GN=PGK1 PE=1 SV=3	Yes	Yes	5	6	44.614	417	35.698
P36542	ATP5C1	ATP synthase subunit gamma, mitochondrial	ATP synthase subunit gamma, mitochondrial OS=Homo sapiens OX=9606 GN=ATP5F1C PE=1 SV=1	Yes	Yes	5	6	32.996	298	9.7381
P62258	YWHAE	14-3-3 protein epsilon	14-3-3 protein epsilon OS=Homo sapiens OX=9606 GN=YWHAE PE=1 SV=1	Yes	Yes	5	6	29.174	255	99.475
A0A087WUK2	HNRNPDL	Heterogeneous nuclear ribonucleoprotein D-like	Heterogeneous nuclear ribonucleoprotein D-like OS=Homo sapiens OX=9606 GN=HNRNPDL PE=1 SV=1	Yes	Yes	6	6	40.04	363	36.352
O14818	PSMA7	Proteasome subunit alpha type-7	Proteasome subunit alpha type-7 OS=Homo sapiens OX=9606 GN=PSMA7 PE=1 SV=1	Yes	Yes	6	6	27.887	248	64.409
P48047	ATP5O	ATP synthase subunit O, mitochondrial	ATP synthase subunit O, mitochondrial OS=Homo sapiens OX=9606 GN=ATP5PO PE=1 SV=1	Yes	Yes	6	6	23.277	213	37.287
Q92743	HTRA1	Serine protease HTRA1	Serine protease HTRA1 OS=Homo sapiens OX=9606 GN=HTRA1 PE=1 SV=1	Yes	Yes	7	6	51.286	480	219.02
A0A2R8Y4F5	HADHA	Trifunctional enzyme subunit alpha, mitochondrial	Enoyl-CoA hydratase OS=Homo sapiens OX=9606 GN=HADHA PE=1 SV=1	Yes	Yes	8	6	79.466	728	19.681
O43776	NARS	Asparagine--tRNA ligase, cytoplasmic	Asparagine--tRNA ligase, cytoplasmic OS=Homo sapiens OX=9606 GN=NARS1 PE=1 SV=1	Yes	Yes	1	7	62.942	548	16.381
P61313	RPL15	60S ribosomal protein L15	60S ribosomal protein L15 OS=Homo sapiens OX=9606 GN=RPL15 PE=1 SV=2	Yes	Yes	1	7	24.146	204	41.253
Q9NZT1	CALML5	Calmodulin-like protein 5	Calmodulin-like protein 5 OS=Homo sapiens OX=9606 GN=CALML5 PE=1 SV=2	Yes	Yes	1	7	15.892	146	27.791
J3QR09	RPL19	Ribosomal protein L19	Ribosomal protein L19 OS=Homo sapiens OX=9606 GN=RPL19 PE=1 SV=1	Yes	Yes	2	7	23.134	193	55.868
Q8NHP8	PLBD2	Putative phospholipase B-like 2	Putative phospholipase B-like 2 OS=Homo sapiens OX=9606 GN=PLBD2 PE=1 SV=2	Yes	Yes	2	7	65.471	589	58.925
P07237	P4HB	Protein disulfide-isomerase	Protein disulfide-isomerase OS=Homo sapiens OX=9606 GN=P4HB PE=1 SV=3	Yes	Yes	3	7	57.116	508	32.752
H7BY10	RPL23A	60S ribosomal protein L23a	60S ribosomal protein L23a (Fragment) OS=Homo sapiens OX=9606 GN=RPL23A PE=1 SV=1	Yes	Yes	3	7	17.692	158	49.364
I3L1P8	SLC25A11	Mitochondrial 2-oxoglutarate/malate carrier protein	Mitochondrial 2-oxoglutarate/malate carrier protein (Fragment) OS=Homo sapiens OX=9606 GN=SLC25A11 PE=1 SV=1	Yes	Yes	3	7	32.182	296	10.889
A0A024RA52	PSMA2	Proteasome subunit alpha type	Proteasome subunit alpha type OS=Homo sapiens OX=9606 GN=PSMA2 PE=1 SV=1	Yes	Yes	4	7	25.898	234	166.68
O75821	EIF3G	Eukaryotic translation initiation factor 3 subunit G	Eukaryotic translation initiation factor 3 subunit G OS=Homo sapiens OX=9606 GN=EIF3G PE=1 SV=2	Yes	Yes	4	7	35.611	320	85.457
P49411	TUFM	Elongation factor Tu, mitochondrial	Elongation factor Tu, mitochondrial OS=Homo sapiens OX=9606 GN=TUFM PE=1 SV=2	Yes	Yes	4	7	49.541	452	26.033
P53007	SLC25A1	Tricarboxylate transport protein, mitochondrial	Tricarboxylate transport protein, mitochondrial OS=Homo sapiens OX=9606 GN=SLC25A1 PE=1 SV=2	Yes	Yes	4	7	34.012	311	9.4553
P28074	PSMB5	Proteasome subunit beta type-5	Proteasome subunit beta type-5 OS=Homo sapiens OX=9606 GN=PSMB5 PE=1 SV=3	Yes	Yes	5	7	28.48	263	138.22
P62277	RPS13	40S ribosomal protein S13	40S ribosomal protein S13 OS=Homo sapiens OX=9606 GN=RPS13 PE=1 SV=2	Yes	Yes	5	7	17.222	151	69.273
Q96AG4	LRRC59	Leucine-rich repeat-containing protein 59	Leucine-rich repeat-containing protein 59 OS=Homo sapiens OX=9606 GN=LRRC59 PE=1 SV=1	Yes	Yes	5	7	34.93	307	63.662
A0A087WXM6	RPL17	60S ribosomal protein L17	60S ribosomal protein L17 (Fragment) OS=Homo sapiens OX=9606 GN=RPL17 PE=1 SV=1	Yes	Yes	6	7	19.586	169	165.07
P46781	RPS9	40S ribosomal protein S9	40S ribosomal protein S9 OS=Homo sapiens OX=9606 GN=RPS9 PE=1 SV=3	Yes	Yes	8	7	22.591	194	86.46
A0A0G2JNH2	TJP1	Tight junction protein ZO-1	Tight junction protein ZO-1 OS=Homo sapiens OX=9606 GN=TJP1 PE=1 SV=1	Yes	Yes	9	7	187.85	1676	30.463
E9PF19	TBL2	Transducin beta-like protein 2	Transducin beta-like protein 2 OS=Homo sapiens OX=9606 GN=TBL2 PE=1 SV=1	Yes	Yes	1	8	45.935	411	18.915
A0A7I2V351	KPNA2	Importin subunit alpha-1	Importin subunit alpha OS=Homo sapiens OX=9606 GN=KPNA2 PE=1 SV=1	Yes	Yes	2	8	55.086	504	73.667
P02533	KRT14	Keratin, type I cytoskeletal 14	Keratin, type I cytoskeletal 14 OS=Homo sapiens OX=9606 GN=KRT14 PE=1 SV=4	Yes	Yes	2	8	51.561	472	185.94
J3QQ67	RPL18	60S ribosomal protein L18	60S ribosomal protein L18 (Fragment) OS=Homo sapiens OX=9606 GN=RPL18 PE=1 SV=1	Yes	Yes	2	8	21.728	190	92.363
O43172	PRPF4	U4/U6 small nuclear ribonucleoprotein Prp4	U4/U6 small nuclear ribonucleoprotein Prp4 OS=Homo sapiens OX=9606 GN=PRPF4 PE=1 SV=2	Yes	Yes	2	8	58.449	522	18.96
P04083	ANXA1	Annexin A1	Annexin A1 OS=Homo sapiens OX=9606 GN=ANXA1 PE=1 SV=2	Yes	Yes	2	8	38.714	346	17.86
P30041	PRDX6	Peroxiredoxin-6	Peroxiredoxin-6 OS=Homo sapiens OX=9606 GN=PRDX6 PE=1 SV=3	Yes	Yes	2	8	25.035	224	16.242
P31689	DNAJA1	DnaJ homolog subfamily A member 1	DnaJ homolog subfamily A member 1 OS=Homo sapiens OX=9606 GN=DNAJA1 PE=1 SV=2	Yes	Yes	2	8	44.868	397	22.789
A0A7I2V659	EEF1A1	Elongation factor 1-alpha 1	Elongation factor 1-alpha OS=Homo sapiens OX=9606 GN=EEF1A1 PE=1 SV=1	Yes	Yes	3	8	49.824	459	323.31
E9PKG1	PRMT1	Protein arginine N-methyltransferase 1	Protein arginine N-methyltransferase 1 OS=Homo sapiens OX=9606 GN=PRMT1 PE=1 SV=1	Yes	Yes	3	8	37.709	325	19.603
P62913	RPL11	60S ribosomal protein L11	60S ribosomal protein L11 OS=Homo sapiens OX=9606 GN=RPL11 PE=1 SV=2	Yes	Yes	3	8	20.252	178	79.695
Q14103	HNRNPD	Heterogeneous nuclear ribonucleoprotein D0	Heterogeneous nuclear ribonucleoprotein D0 OS=Homo sapiens OX=9606 GN=HNRNPD PE=1 SV=1	Yes	Yes	3	8	38.434	355	41.53
A0A286YF22	PHGDH	D-3-phosphoglycerate dehydrogenase	D-3-phosphoglycerate dehydrogenase OS=Homo sapiens OX=9606 GN=PHGDH PE=1 SV=1	Yes	Yes	4	8	55.938	526	13.399
P62917	RPL8	60S ribosomal protein L8	60S ribosomal protein L8 OS=Homo sapiens OX=9606 GN=RPL8 PE=1 SV=2	Yes	Yes	4	8	28.024	257	275.68
Q9UMS4	PRPF19	Pre-mRNA-processing factor 19	Pre-mRNA-processing factor 19 OS=Homo sapiens OX=9606 GN=PRPF19 PE=1 SV=1	Yes	Yes	4	8	55.18	504	61.231
A0A7I2V5S2	NPM1	Nucleophosmin	Nucleophosmin OS=Homo sapiens OX=9606 GN=NPM1 PE=1 SV=1	Yes	Yes	5	8	33.875	305	323.31
P31943	HNRNPH1	Heterogeneous nuclear ribonucleoprotein H	Heterogeneous nuclear ribonucleoprotein H OS=Homo sapiens OX=9606 GN=HNRNPH1 PE=1 SV=4	Yes	Yes	5	8	49.229	449	318.84
H0YDT6	EIF3F	Eukaryotic translation initiation factor 3 subunit F	Eukaryotic translation initiation factor 3 subunit F OS=Homo sapiens OX=9606 GN=EIF3F PE=1 SV=2	Yes	Yes	5	8	37.749	359	122.14
P23528	CFL1	Cofilin-1	Cofilin-1 OS=Homo sapiens OX=9606 GN=CFL1 PE=1 SV=3	Yes	Yes	5	8	18.502	166	210.56
P40227	CCT6A	T-complex protein 1 subunit zeta	T-complex protein 1 subunit zeta OS=Homo sapiens OX=9606 GN=CCT6A PE=1 SV=3	Yes	Yes	5	8	58.024	531	24.017
P49720	PSMB3	Proteasome subunit beta type-3	Proteasome subunit beta type-3 OS=Homo sapiens OX=9606 GN=PSMB3 PE=1 SV=2	Yes	Yes	5	8	22.949	205	95.891
P60709	ACTB	Actin, cytoplasmic 1	Actin, cytoplasmic 1 OS=Homo sapiens OX=9606 GN=ACTB PE=1 SV=1	Yes	Yes	6	8	41.736	375	323.31
Q9UKM9	RALY	RNA-binding protein Raly	RNA-binding protein Raly OS=Homo sapiens OX=9606 GN=RALY PE=1 SV=1	Yes	Yes	7	8	32.463	306	20.141
G3V295	PSMA6	Proteasome subunit alpha type	Proteasome subunit alpha type OS=Homo sapiens OX=9606 GN=PSMA6 PE=1 SV=1	Yes	Yes	9	8	22.842	203	20.245
Q07065	CKAP4	Cytoskeleton-associated protein 4	Cytoskeleton-associated protein 4 OS=Homo sapiens OX=9606 GN=CKAP4 PE=1 SV=2	Yes	Yes	9	8	66.022	602	27.359
O15371	EIF3D	Eukaryotic translation initiation factor 3 subunit D	Eukaryotic translation initiation factor 3 subunit D OS=Homo sapiens OX=9606 GN=EIF3D PE=1 SV=1	Yes	Yes	1	9	63.972	548	45.308
O75688	PPM1B	Protein phosphatase 1B	Protein phosphatase 1B OS=Homo sapiens OX=9606 GN=PPM1B PE=1 SV=1	Yes	Yes	1	9	52.642	479	153.36
H3BNC9	RPS17	40S ribosomal protein S17	40S ribosomal protein S17 OS=Homo sapiens OX=9606 PE=3 SV=2	Yes	Yes	2	9	64.532	584	323.31
P32969	RPL9	60S ribosomal protein L9	60S ribosomal protein L9 OS=Homo sapiens OX=9606 GN=RPL9 PE=1 SV=1	Yes	Yes	2	9	21.863	192	193.93
Q9P258	RCC2	Protein RCC2	Protein RCC2 OS=Homo sapiens OX=9606 GN=RCC2 PE=1 SV=2	Yes	Yes	2	9	56.084	522	68.531
A0A087X0X3	HNRNPM	Heterogeneous nuclear ribonucleoprotein M	Heterogeneous nuclear ribonucleoprotein M OS=Homo sapiens OX=9606 GN=HNRNPM PE=1 SV=1	Yes	Yes	3	9	77.569	730	24.545
C9J9K3	RPSA	40S ribosomal protein SA	40S ribosomal protein SA (Fragment) OS=Homo sapiens OX=9606 GN=RPSA PE=1 SV=8	Yes	Yes	3	9	29.404	263	323.31
P43243	MATR3	Matrin-3	Matrin-3 OS=Homo sapiens OX=9606 GN=MATR3 PE=1 SV=2	Yes	Yes	3	9	94.622	847	25.823
A0A2R8Y6J3	RPL5	60S ribosomal protein L5	60S ribosomal protein L5 (Fragment) OS=Homo sapiens OX=9606 GN=RPL5 PE=1 SV=1	Yes	Yes	3	9	27.045	238	250.77
M0R3D6	RPL18A	60S ribosomal protein L18a	60S ribosomal protein L18a (Fragment) OS=Homo sapiens OX=9606 GN=RPL18A PE=1 SV=1	Yes	Yes	3	9	16.714	141	132.03
P22234	PAICS	Multifunctional protein ADE2	Bifunctional phosphoribosylaminoimidazole carboxylase/phosphoribosylaminoimidazole succinocarboxamide synthetase OS=Homo sapiens OX=9606 GN=PAICS PE=1 SV=3	Yes	Yes	3	9	47.079	425	27.064
Q7L2H7	EIF3M	Eukaryotic translation initiation factor 3 subunit M	Eukaryotic translation initiation factor 3 subunit M OS=Homo sapiens OX=9606 GN=EIF3M PE=1 SV=1	Yes	Yes	3	9	42.502	374	198.48
P60228	EIF3E	Eukaryotic translation initiation factor 3 subunit E	Eukaryotic translation initiation factor 3 subunit E OS=Homo sapiens OX=9606 GN=EIF3E PE=1 SV=1	Yes	Yes	5	9	52.22	445	49.103
O43242	PSMD3	26S proteasome non-ATPase regulatory subunit 3	26S proteasome non-ATPase regulatory subunit 3 OS=Homo sapiens OX=9606 GN=PSMD3 PE=1 SV=2	Yes	Yes	5	9	60.977	534	14.345
P13497	BMP1	Bone morphogenetic protein 1	Bone morphogenetic protein 1 OS=Homo sapiens OX=9606 GN=BMP1 PE=1 SV=2	Yes	Yes	5	9	111.25	986	17.646
P62805	HIST1H4A	Histone H4	Histone H4 OS=Homo sapiens OX=9606 GN=H4C1 PE=1 SV=2	Yes	Yes	5	9	11.367	103	38.432
Q15717	ELAVL1	ELAV-like protein 1	ELAV-like protein 1 OS=Homo sapiens OX=9606 GN=ELAVL1 PE=1 SV=2	Yes	Yes	5	9	36.091	326	64.684
P09651	HNRNPA1	Heterogeneous nuclear ribonucleoprotein A1	Heterogeneous nuclear ribonucleoprotein A1 OS=Homo sapiens OX=9606 GN=HNRNPA1 PE=1 SV=5	Yes	Yes	7	9	38.746	372	43.344
M0R0F0	RPS5	40S ribosomal protein S5	40S ribosomal protein S5 (Fragment) OS=Homo sapiens OX=9606 GN=RPS5 PE=1 SV=1	Yes	Yes	7	9	22.391	200	216.92
P78371	CCT2	T-complex protein 1 subunit beta	T-complex protein 1 subunit beta OS=Homo sapiens OX=9606 GN=CCT2 PE=1 SV=4	Yes	Yes	7	9	57.488	535	46.286
Q06830	PRDX1	Peroxiredoxin-1	Peroxiredoxin-1 OS=Homo sapiens OX=9606 GN=PRDX1 PE=1 SV=1	Yes	Yes	7	9	22.11	199	84.37
P25788	PSMA3	Proteasome subunit alpha type-3	Proteasome subunit alpha type-3 OS=Homo sapiens OX=9606 GN=PSMA3 PE=1 SV=2	Yes	Yes	9	9	28.433	255	57.869
P62241	RPS8	40S ribosomal protein S8	40S ribosomal protein S8 OS=Homo sapiens OX=9606 GN=RPS8 PE=1 SV=2	Yes	Yes	9	9	24.205	208	323.31
P38159	RBMX	RNA-binding motif protein, X chromosome	RNA-binding motif protein, X chromosome OS=Homo sapiens OX=9606 GN=RBMX PE=1 SV=3	Yes	Yes	2	10	42.331	391	25.626
P18124	RPL7	60S ribosomal protein L7	60S ribosomal protein L7 OS=Homo sapiens OX=9606 GN=RPL7 PE=1 SV=1	Yes	Yes	3	10	29.225	248	118.16
Q9NVP1	DDX18	ATP-dependent RNA helicase DDX18	ATP-dependent RNA helicase DDX18 OS=Homo sapiens OX=9606 GN=DDX18 PE=1 SV=2	Yes	Yes	3	10	75.406	670	23.693
O14744	PRMT5	Protein arginine N-methyltransferase 5	Protein arginine N-methyltransferase 5 OS=Homo sapiens OX=9606 GN=PRMT5 PE=1 SV=4	Yes	Yes	4	10	72.683	637	17.48
P63244	GNB2L1	Guanine nucleotide-binding protein subunit beta-2-like 1	Receptor of activated protein C kinase 1 OS=Homo sapiens OX=9606 GN=RACK1 PE=1 SV=3	Yes	Yes	4	10	35.076	317	59.968
Q2TAY7	SMU1	WD40 repeat-containing protein SMU1	WD40 repeat-containing protein SMU1 OS=Homo sapiens OX=9606 GN=SMU1 PE=1 SV=2	Yes	Yes	4	10	57.543	513	37.204
J3KTA4	DDX5	Probable ATP-dependent RNA helicase DDX5	Probable ATP-dependent RNA helicase DDX5 OS=Homo sapiens OX=9606 GN=DDX5 PE=1 SV=1	Yes	Yes	5	10	69.086	614	182.7
P34897	SHMT2	Serine hydroxymethyltransferase, mitochondrial	Serine hydroxymethyltransferase, mitochondrial OS=Homo sapiens OX=9606 GN=SHMT2 PE=1 SV=3	Yes	Yes	5	10	55.992	504	24.097
P26373	RPL13	60S ribosomal protein L13	60S ribosomal protein L13 OS=Homo sapiens OX=9606 GN=RPL13 PE=1 SV=4	Yes	Yes	6	10	24.261	211	118.82
P62249	RPS16	40S ribosomal protein S16	40S ribosomal protein S16 OS=Homo sapiens OX=9606 GN=RPS16 PE=1 SV=2	Yes	Yes	6	10	16.445	146	39.778
Q9Y265	RUVBL1	RuvB-like 1	RuvB-like 1 OS=Homo sapiens OX=9606 GN=RUVBL1 PE=1 SV=1	Yes	Yes	6	10	50.227	456	34.356
O43852	CALU	Calumenin	Calumenin OS=Homo sapiens OX=9606 GN=CALU PE=1 SV=2	Yes	Yes	7	10	37.106	315	194.99
P06733	ENO1	Alpha-enolase	Alpha-enolase OS=Homo sapiens OX=9606 GN=ENO1 PE=1 SV=2	Yes	Yes	7	10	47.168	434	216.66
P62280	RPS11	40S ribosomal protein S11	40S ribosomal protein S11 OS=Homo sapiens OX=9606 GN=RPS11 PE=1 SV=3	Yes	Yes	7	10	18.431	158	35.751
A0A087X054	HYOU1	Hypoxia up-regulated protein 1	Hypoxia up-regulated protein 1 OS=Homo sapiens OX=9606 GN=HYOU1 PE=1 SV=1	Yes	Yes	8	10	104.78	937	132.25
A0A7I2V599	HSPD1	60 kDa heat shock protein, mitochondrial	60 kDa heat shock protein, mitochondrial OS=Homo sapiens OX=9606 GN=HSPD1 PE=1 SV=1	Yes	Yes	9	10	57.785	537	272.24
P07900	HSP90AA1	Heat shock protein HSP 90-alpha	Heat shock protein HSP 90-alpha OS=Homo sapiens OX=9606 GN=HSP90AA1 PE=1 SV=5	Yes	Yes	9	10	84.659	732	86.331
P49368	CCT3	T-complex protein 1 subunit gamma	T-complex protein 1 subunit gamma OS=Homo sapiens OX=9606 GN=CCT3 PE=1 SV=4	Yes	Yes	9	10	60.533	545	46.663
Q99832	CCT7	T-complex protein 1 subunit eta	T-complex protein 1 subunit eta OS=Homo sapiens OX=9606 GN=CCT7 PE=1 SV=2	Yes	Yes	9	10	59.366	543	45.416
P50990	CCT8	T-complex protein 1 subunit theta	T-complex protein 1 subunit theta OS=Homo sapiens OX=9606 GN=CCT8 PE=1 SV=4	Yes	Yes	10	10	59.62	548	20.519
A0A2R8YFR4	DDX3X	ATP-dependent RNA helicase DDX3X	RNA helicase OS=Homo sapiens OX=9606 GN=DDX3X PE=1 SV=1	Yes	Yes	1	11	73.126	660	50.901
A0A7I2V2T3	IMPDH2	Inosine-5-monophosphate dehydrogenase 2	Inosine-5-monophosphate dehydrogenase OS=Homo sapiens OX=9606 GN=IMPDH2 PE=1 SV=1	Yes	Yes	3	11	56.842	522	25.852
Q02878	RPL6	60S ribosomal protein L6	60S ribosomal protein L6 OS=Homo sapiens OX=9606 GN=RPL6 PE=1 SV=3	Yes	Yes	3	11	32.728	288	152.91
P05388	RPLP0	60S acidic ribosomal protein P0	60S acidic ribosomal protein P0 OS=Homo sapiens OX=9606 GN=RPLP0 PE=1 SV=1	Yes	Yes	4	11	34.273	317	323.31
P62906	RPL10A	60S ribosomal protein L10a	60S ribosomal protein L10a OS=Homo sapiens OX=9606 GN=RPL10A PE=1 SV=2	Yes	Yes	4	11	24.831	217	46.618
Q9Y3I0	RTCB	tRNA-splicing ligase RtcB homolog	RNA-splicing ligase RtcB homolog OS=Homo sapiens OX=9606 GN=RTCB PE=1 SV=1	Yes	Yes	4	11	55.21	505	54.404
P41091	EIF2S3	Eukaryotic translation initiation factor 2 subunit 3	Eukaryotic translation initiation factor 2 subunit 3 OS=Homo sapiens OX=9606 GN=EIF2S3 PE=1 SV=3	Yes	Yes	5	11	51.109	472	57.996
P06576	ATP5B	ATP synthase subunit beta, mitochondrial	ATP synthase subunit beta, mitochondrial OS=Homo sapiens OX=9606 GN=ATP5F1B PE=1 SV=3	Yes	Yes	6	11	56.559	529	72.722
P28066	PSMA5	Proteasome subunit alpha type-5	Proteasome subunit alpha type-5 OS=Homo sapiens OX=9606 GN=PSMA5 PE=1 SV=3	Yes	Yes	6	11	26.411	241	276.14
A0A6Q8PFJ0	LMNA	Prelamin-A/C	Prelamin-A/C OS=Homo sapiens OX=9606 GN=LMNA PE=1 SV=1	Yes	Yes	7	11	80.902	729	17.227
Q13347	EIF3I	Eukaryotic translation initiation factor 3 subunit I	Eukaryotic translation initiation factor 3 subunit I OS=Homo sapiens OX=9606 GN=EIF3I PE=1 SV=1	Yes	Yes	7	11	36.501	325	308.72
O43390	HNRNPR	Heterogeneous nuclear ribonucleoprotein R	Heterogeneous nuclear ribonucleoprotein R OS=Homo sapiens OX=9606 GN=HNRNPR PE=1 SV=1	Yes	Yes	7	11	70.942	633	64.227
P62269	RPS18	40S ribosomal protein S18	40S ribosomal protein S18 OS=Homo sapiens OX=9606 GN=RPS18 PE=1 SV=3	Yes	Yes	7	11	17.718	152	161.75
Q5RI18	HNRNPU	Heterogeneous nuclear ribonucleoprotein U	Heterogeneous nuclear ribonucleoprotein U OS=Homo sapiens OX=9606 GN=HNRNPU PE=1 SV=9	Yes	Yes	8	11	67.824	602	76.559
B5MDF5	RAN	GTP-binding nuclear protein Ran	GTP-binding nuclear protein Ran OS=Homo sapiens OX=9606 GN=RAN PE=1 SV=1	Yes	Yes	8	11	26.224	233	51.218
P26641	EEF1G	Elongation factor 1-gamma	Elongation factor 1-gamma OS=Homo sapiens OX=9606 GN=EEF1G PE=1 SV=3	Yes	Yes	8	11	50.118	437	42.373
Q99985	SEMA3C	Semaphorin-3C	Semaphorin-3C OS=Homo sapiens OX=9606 GN=SEMA3C PE=2 SV=2	Yes	Yes	8	11	85.206	751	212.92
B4DY09	ILF2	Interleukin enhancer-binding factor 2	Interleukin enhancer-binding factor 2 OS=Homo sapiens OX=9606 GN=ILF2 PE=1 SV=1	Yes	Yes	9	11	38.91	352	178.06
P12956	XRCC6	X-ray repair cross-complementing protein 6	X-ray repair cross-complementing protein 6 OS=Homo sapiens OX=9606 GN=XRCC6 PE=1 SV=2	Yes	Yes	11	11	69.842	609	35.59
Q9NR30	DDX21	Nucleolar RNA helicase 2	Nucleolar RNA helicase 2 OS=Homo sapiens OX=9606 GN=DDX21 PE=1 SV=5	Yes	Yes	5	12	87.343	783	55.989
A0A1X7SBZ2	DDX17	Probable ATP-dependent RNA helicase DDX17	RNA helicase OS=Homo sapiens OX=9606 GN=DDX17 PE=1 SV=1	Yes	Yes	6	12	80.253	729	157.72
P14868	DARS	Aspartate--tRNA ligase, cytoplasmic	Aspartate--tRNA ligase, cytoplasmic OS=Homo sapiens OX=9606 GN=DARS1 PE=1 SV=2	Yes	Yes	6	12	57.136	501	22.504
A0A7I2V2G2	HSPA9	Stress-70 protein, mitochondrial	Stress-70 protein, mitochondrial OS=Homo sapiens OX=9606 GN=HSPA9 PE=1 SV=1	Yes	Yes	7	12	66.601	610	55.52
P39019	RPS19	40S ribosomal protein S19	40S ribosomal protein S19 OS=Homo sapiens OX=9606 GN=RPS19 PE=1 SV=2	Yes	Yes	7	12	16.06	145	43.282
P50991	CCT4	T-complex protein 1 subunit delta	T-complex protein 1 subunit delta OS=Homo sapiens OX=9606 GN=CCT4 PE=1 SV=4	Yes	Yes	7	12	57.924	539	131.98
B0QY89	EIF3L	Eukaryotic translation initiation factor 3 subunit L	Eukaryotic translation initiation factor 3 subunit L OS=Homo sapiens OX=9606 GN=EIF3L PE=1 SV=1	Yes	Yes	9	12	70.901	607	292.38
P15880	RPS2	40S ribosomal protein S2	40S ribosomal protein S2 OS=Homo sapiens OX=9606 GN=RPS2 PE=1 SV=2	Yes	Yes	9	12	31.324	293	62.642
P61247	RPS3A	40S ribosomal protein S3a	40S ribosomal protein S3a OS=Homo sapiens OX=9606 GN=RPS3A PE=1 SV=2	Yes	Yes	9	12	29.945	264	186.11
P62424	RPL7A	60S ribosomal protein L7a	60S ribosomal protein L7a OS=Homo sapiens OX=9606 GN=RPL7A PE=1 SV=2	Yes	Yes	9	12	29.995	266	152.46
A0A7P0T861	CALR	Calreticulin	Calreticulin OS=Homo sapiens OX=9606 GN=CALR PE=1 SV=1	Yes	Yes	11	12	40.813	356	231.42
A0A7I2V2R3	HNRNPA3	Heterogeneous nuclear ribonucleoprotein A3	Heterogeneous nuclear ribonucleoprotein A3 OS=Homo sapiens OX=9606 GN=HNRNPA3 PE=1 SV=1	Yes	Yes	8	13	35.411	331	204.84
P14866	HNRNPL	Heterogeneous nuclear ribonucleoprotein L	Heterogeneous nuclear ribonucleoprotein L OS=Homo sapiens OX=9606 GN=HNRNPL PE=1 SV=2	Yes	Yes	10	13	64.132	589	118.32
P15924	DSP	Desmoplakin	Desmoplakin OS=Homo sapiens OX=9606 GN=DSP PE=1 SV=3	Yes	Yes	2	14	331.77	2871	39.837
P36578	RPL4	60S ribosomal protein L4	60S ribosomal protein L4 OS=Homo sapiens OX=9606 GN=RPL4 PE=1 SV=5	Yes	Yes	4	14	47.697	427	256.57
P62701	RPS4X	40S ribosomal protein S4, X isoform	40S ribosomal protein S4, X isoform OS=Homo sapiens OX=9606 GN=RPS4X PE=1 SV=2	Yes	Yes	10	14	29.597	263	144.31
P25786	PSMA1	Proteasome subunit alpha type-1	Proteasome subunit alpha type-1 OS=Homo sapiens OX=9606 GN=PSMA1 PE=1 SV=1	Yes	Yes	11	14	29.555	263	92.849
P23396	RPS3	40S ribosomal protein S3	40S ribosomal protein S3 OS=Homo sapiens OX=9606 GN=RPS3 PE=1 SV=2	Yes	Yes	12	14	26.688	243	312.05
P04406	GAPDH	Glyceraldehyde-3-phosphate dehydrogenase	Glyceraldehyde-3-phosphate dehydrogenase OS=Homo sapiens OX=9606 GN=GAPDH PE=1 SV=3	Yes	Yes	6	15	36.053	335	151.28
O60506	SYNCRIP	Heterogeneous nuclear ribonucleoprotein Q	Heterogeneous nuclear ribonucleoprotein Q OS=Homo sapiens OX=9606 GN=SYNCRIP PE=1 SV=2	Yes	Yes	10	15	69.602	623	147.96
P07355	ANXA2	Annexin A2	Annexin A2 OS=Homo sapiens OX=9606 GN=ANXA2 PE=1 SV=2	Yes	Yes	11	15	38.604	339	323.31
P17987	TCP1	T-complex protein 1 subunit alpha	T-complex protein 1 subunit alpha OS=Homo sapiens OX=9606 GN=TCP1 PE=1 SV=1	Yes	Yes	17	15	60.343	556	118.05
Q15084	PDIA6	Protein disulfide-isomerase A6	Protein disulfide-isomerase A6 OS=Homo sapiens OX=9606 GN=PDIA6 PE=1 SV=1	Yes	Yes	11	16	48.121	440	240.65
P11021	HSPA5	78 kDa glucose-regulated protein	Endoplasmic reticulum chaperone BiP OS=Homo sapiens OX=9606 GN=HSPA5 PE=1 SV=2	Yes	Yes	12	16	72.332	654	117.76
P13639	EEF2	Elongation factor 2	Elongation factor 2 OS=Homo sapiens OX=9606 GN=EEF2 PE=1 SV=4	Yes	Yes	13	16	95.337	858	31.499
P25705	ATP5A1	ATP synthase subunit alpha, mitochondrial	ATP synthase subunit alpha, mitochondrial OS=Homo sapiens OX=9606 GN=ATP5F1A PE=1 SV=1	Yes	Yes	14	16	59.75	553	94.132
P50454	SERPINH1	Serpin H1	Serpin H1 OS=Homo sapiens OX=9606 GN=SERPINH1 PE=1 SV=2	Yes	Yes	15	16	46.44	418	243.37
P39023	RPL3	60S ribosomal protein L3	60S ribosomal protein L3 OS=Homo sapiens OX=9606 GN=RPL3 PE=1 SV=2	Yes	Yes	6	17	46.108	403	203.3
P30101	PDIA3	Protein disulfide-isomerase A3	Protein disulfide-isomerase A3 OS=Homo sapiens OX=9606 GN=PDIA3 PE=1 SV=4	Yes	Yes	14	17	56.782	505	94.159
P55072	VCP	Transitional endoplasmic reticulum ATPase	Transitional endoplasmic reticulum ATPase OS=Homo sapiens OX=9606 GN=VCP PE=1 SV=4	Yes	Yes	15	17	89.321	806	138.88
P08238	HSP90AB1	Heat shock protein HSP 90-beta	Heat shock protein HSP 90-beta OS=Homo sapiens OX=9606 GN=HSP90AB1 PE=1 SV=4	Yes	Yes	15	17	83.263	724	323.31
B5MCF9	PES1	Pescadillo homolog	Pescadillo homolog OS=Homo sapiens OX=9606 GN=PES1 PE=1 SV=1	Yes	Yes	8	18	66.077	571	23.988
P22626	HNRNPA2B1	Heterogeneous nuclear ribonucleoproteins A2/B1	Heterogeneous nuclear ribonucleoproteins A2/B1 OS=Homo sapiens OX=9606 GN=HNRNPA2B1 PE=1 SV=2	Yes	Yes	12	18	37.429	353	313.49
P11142	HSPA8	Heat shock cognate 71 kDa protein	Heat shock cognate 71 kDa protein OS=Homo sapiens OX=9606 GN=HSPA8 PE=1 SV=1	Yes	Yes	10	19	70.897	646	76.777
A0A8I5KVB5	GTF2I	General transcription factor II-I	General transcription factor II-I OS=Homo sapiens OX=9606 GN=GTF2I PE=4 SV=1	Yes	Yes	14	19	126.6	1118	144.09
A0A7I2V428	NCL	Nucleolin	Nucleolin OS=Homo sapiens OX=9606 GN=NCL PE=1 SV=1	Yes	Yes	10	21	74.739	689	323.31
P14625	HSP90B1	Endoplasmin	Endoplasmin OS=Homo sapiens OX=9606 GN=HSP90B1 PE=1 SV=1	Yes	Yes	14	24	92.468	803	323.31
P14618	PKM	Pyruvate kinase PKM	Pyruvate kinase PKM OS=Homo sapiens OX=9606 GN=PKM PE=1 SV=4	Yes	Yes	11	25	57.936	531	278.8
P08670	VIM	Vimentin	Vimentin OS=Homo sapiens OX=9606 GN=VIM PE=1 SV=4	Yes	Yes	17	30	53.651	466	202.92
P35527	KRT9	Keratin, type I cytoskeletal 9	Keratin, type I cytoskeletal 9 OS=Homo sapiens OX=9606 GN=KRT9 PE=1 SV=3	Yes	Yes	23	40	62.064	623	323.31
P04264	KRT1	Keratin, type II cytoskeletal 1	Keratin, type II cytoskeletal 1 OS=Homo sapiens OX=9606 GN=KRT1 PE=1 SV=6	Yes	Yes	27	45	66.038	644	323.31
